# Supplementary material for: Chemical and Metabolic Controls on Dihydroxyacetone Metabolism Lead to Suboptimal Growth of Escherichia coli
Source: Appl Environ Microbiol. 2019 Jul 18;85(15):e00768-19. doi: 10.1128/AEM.00768-19 (PMC6643234; doi:10.1128/AEM.00768-19)
Supplement: Supplemental file 2 [file AEM.00768-19-sd002.xlsx]

## Sheet: Data-File-S1
Data File S1: Change in gene expression of wild type strain , strain deleted for dhaKLM and strain deleted for ptsA cultured on M9-DHA medium.
For the wild type strain (WT DHA), the fold changes in gene expression was calculated in reference to the expression in an E. coli strain cultured in chemostat in M9-glucose medium at 0.1h-1 (WT GLC).
For the DdhaKLM (DdhaKLM DHA) and the DptsA (DptsA DHA) strains the fold changes in gene expression were calculated in reference to expression in an E. coli strain cultured in M9-DHA medium.
For all the experiments, n = 2 biological replicates.
Systematic	Common	Agilent	WT DHA/WT GLC	DdhaKLM DHA /WT DHA	DptsA DHA /WT DHA	Description (Ecocyc 2011)	Description (Colibri 2007)	Description ®
b3241	AaeA	aaeA	1.09734	0.847924	1.01254	AaeAB Hydroxylated, Aromatic Carboxylic Acid Efflux Transport System Protein A	Function unknown	p-hydroxybenzoic acid efflux system component	Non-Essential	Unknown
b3240	AaeB	aaeB	2.5462	0.798921	1.13917	AaeAB Hydroxylated, Aromatic Carboxylic Acid Efflux Transport System Protein B	Function unknown	p-hydroxybenzoic acid efflux system component	Non-Essential	Unknown
b3243	AaeR	aaeR	1.21518	1.07547	1.30902	quorum sensing transcriptional regulator of LYSR-type	Function unknown	transcriptional regulator for aaeXAB operon	Non-Essential	Unknown
b3242	AaeX	aaeX	1.57494	1.10045	1.08798	hypothetical protein	Function unknown	membrane protein of efflux system	Non-Essential	Unknown
b2836	Aas	aas	1.7656	1.44747	1.00457	2-acylglycerophosphoethanolamine acyltransferase / acyl-ACP synthetase	2-Acyl-glycerophosphoethanolamine acyltransferase; acyl-ACP synthetase; salvage pathway for reacylation; inner membrane; bifunctional for turnover/incorporation	fused 2-acylglycerophospho-ethanolamine acyl transferase/acyl-acyl carrier protein synthetase	Non-Essential	Non-essential
b0885	Aat	aat	1.07842	1.04867	1.23188	leucyl, phenylalanyl-tRNA-protein transferase	Aminoacyl-tRNA-protein-transferase	leucyl/phenylalanyl-tRNA-protein transferase	Non-Essential	Non-essential
b1338	AbgA	abgA	0.621741	0.809743	1.0713	p-aminobenzoyl-glutamate hydrolase subunit A	Gene in putative abgABT operon; function unknown	p-aminobenzoyl-glutamate hydrolase, A subunit	Non-Essential	Non-essential
b1337	AbgB	abgB	0.93328	0.713871	0.88466	p-aminobenzoyl-glutamate hydrolase subunit B	Gene in putative abgABT operon; function unknown	p-aminobenzoyl-glutamate hydrolase, B subunit	Non-Essential	Non-essential
b1339	AbgR	abgR	0.382644	0.73053	0.999348	predicted DNA-binding transcriptional regulator, LYSR-type	Putative regulator of abgABT operon	predicted DNA-binding transcriptional regulator of abgABT operon	Non-Essential	Non-essential
b1336	AbgT	abgT	0.922501	0.649876	1.07073	AbgT Transporter	Para-aminobenzoyl-glutamate utilization; cryptic gene	p-aminobenzoyl-glutamate transporter	Non-Essential	Non-essential
b0715	AbrB	abrB	0.693109	1.36168	1.44651	predicted regulator	Possible regulator of aidB expression	regulator of aidB expression	Non-Essential	Non-essential
b0185	AccA	accA	0.575911	0.937381	1.23349	acetyl-CoA carboxyltransferase, alpha subunit	Acetyl-CoA carboxylase alpha-carboxyltransferase subunit	acetyl-CoA carboxylase, carboxytransferase, alpha subunit	Essential	Essential
b3255	AccB	accB	0.916888	0.775914	1.04795	biotin carboxyl carrier protein	Acetyl-CoA carboxylase, biotin carboxyl carrier protein	acetyl CoA carboxylase, BCCP subunit	Undetermined	Essential
b3256	AccC	accC	0.787131	0.564904	1.0565	AccC	Acetyl-CoA carboxylase, biotin carboxylase (BC) subunit	acetyl-CoA carboxylase, biotin carboxylase subunit	Undetermined	Essential
b2316	AccD	accD	0.666414	0.899723	1.47143	acetyl-CoA carboxyltransferase, beta subunit	Acetyl-CoA carboxylase beta-carboxyltransferase subunit	acetyl-CoA carboxylase, beta (carboxyltransferase) subunit	Non-Essential*	Essential
b4015	AceA	aceA	1.24741	0.560078	0.365015	isocitrate lyase monomer	Isocitrate lyase; acetate utilization	isocitrate lyase	Non-Essential	Non-essential
b4014	AceB	aceB	1.20195	0.604367	0.390379	malate synthase A	Malate synthase A	malate synthase A	Non-Essential	Non-essential
b0114	AceE	aceE	0.574047	0.8119	0.928967	subunit of E1p component of pyruvate dehydrogenase complex	Pyruvate dehydrogenase (decarboxylase component) E1p; acetate requirement	pyruvate dehydrogenase, decarboxylase component E1, thiamin-binding	Non-Essential	Non-essential
b0115	AceF-lipoate	aceF	0.615058	0.91929	1.07083	AceF-lipoate	Pyruvate dehydrogenase (dihydrolipoyltransacetylase component) E2p; acetate requirement	pyruvate dehydrogenase, dihydrolipoyltransacetylase component E2	Essential	Non-essential
b4016	AceK	aceK	1.02085	0.382853	0.398594	AceK	Isocitrate dehydrogenase kinase/phosphatase	isocitrate dehydrogenase kinase/phosphatase	Non-Essential	Non-essential
b2296	AckA	ackA	0.600237	1.97376	1.45835	acetate kinase / propionate kinase	Acetate kinase; mutants fluoroacetate resistant	acetate kinase A and propionate kinase 2	Essential	Non-essential
b1276	AcnA	acnA	0.359259	1.15871	0.460287	aconitate hydratase 1	Aconitase A	aconitate hydratase 1	Non-Essential	Non-essential
b0118	AcnB	acnB	0.920196	0.485285	0.510766	bifunctional aconitate hydratase 2 and 2-methylisocitrate dehydratase	Aconitase B	bifunctional aconitate hydratase 2/2-methylisocitrate dehydratase	Non-Essential	Non-essential
b0404	AcpH	acpH	1.10566	1.53779	0.721606	acyl carrier protein phosphodiesterase	Function unknown	conserved protein	Non-Essential	Unknown
b1094	AcpP	acpP	0.981475	0.816903	0.984717	apo-[acyl carrier protein]	ACP (acyl carrier protein)	acyl carrier protein (ACP)	?	Essential
b2563	AcpS	acpS	0.722092	0.843489	1.57838	AcpS	Holo-ACP synthase	holo-[acyl-carrier-protein] synthase 1	Essential	Essential
b3475	AcpT	acpT	0.660457	1.00235	1.02293	holo-[acyl carrier protein] synthase 2	Function unknown	holo-(acyl carrier protein) synthase 2	?	Unknown
b0463	AcrA	acrA	0.875468	0.767918	1.17931	AcrA membrane fusion protein	AcrAB efflux system effects Mar multiple resistance	multidrug efflux system	Non-Essential	Non-essential
b0462	AcrB	acrB	0.983642	0.78589	1.13542	AcrB RND-type permease	AcrAB system has major role in Mar multiple resistance to NAL, TET, AMP, etc.;	multidrug efflux system protein	Non-Essential	Non-essential
b2470	AcrD	acrD	0.69255	1.21233	1.31675	AcrD	Sensitivity to acriflavine	aminoglycoside/multidrug efflux system	Non-Essential	Non-essential
b3265	AcrE	acrE	3.69054	0.480168	0.850169	transmembrane protein affects septum formation and cell membrane permeability	Anomolous cell division; chain formation; splits cross-wall to form new poles;	cytoplasmic membrane lipoprotein	Non-Essential	Non-essential
b3266	AcrF	acrF	2.37614	0.466	0.79181	AcrF	Encodes lipoprotein with signal peptide; osmotically remedial envelope defect	multidrug efflux system protein	Non-Essential	Non-essential
b0464	AcrR	acrR	1.71338	0.747692	1.04354	AcrR DNA-binding transcriptional repressor	Regulatory protein for acrA and acrB	DNA-binding transcriptional repressor	Non-Essential	Non-essential
b4069	Acs	acs	1.76174	0.853382	0.0491686	acetyl-CoA synthetase (AMP-forming)	Acetyl CoA synthetase 2 O6-methylguanine-DNA methyltransferase, inducible; DNA repair against methylating and	acetyl-CoA synthetase	Non-Essential	Non-essential
b2213	Ada	ada	0.808185	2.44442	0.829609	Ada DNA-binding transcriptional dual regulator	Alkylating agents; transcription factor	fused DNA-binding transcriptional dual regulator/O6-methylguanine-DNA methyltransferase	Non-Essential	Non-essential
b1623	Add	add	0.589414	0.721142	0.719613	deoxyadenosine deaminase / adenosine deaminase	Adenosine deaminase; mutants affect growth on deoxyadenosine in purA, B mutants	adenosine deaminase	Non-Essential	Non-essential
b3665	Ade	ade	0.674227	0.998207	1.13363	cryptic adenine deaminase monomer	Function unknown	cryptic adenine deaminase	Non-Essential	Non-essential
b3870	adenylyl-[glutamine synthetase]	glnA	0.72122	0.329598	1.94327	adenylyl-[glutamine synthetase]	Glutamine synthetase	glutamine synthetase	Non-Essential	Non-essential
b1241	AdhE	adhE	0.657274	1.65009	1.23573	AdhE	Alcohol dehydrogenase, acetaldehyde dehydrogenase, CoA-linked allyl alcohol resistance; deactivase for PFL	fused acetaldehyde-CoA dehydrogenase/iron-dependent alcohol dehydrogenase/pyruvate-formate lyase deactivase	Non-Essential	Non-essential
b1478	AdhP	adhP	0.748526	1.58023	0.267106	ethanol dehydrogenase	Alcohol dehydrogenase whose preferred substrate is 1-propanol	ethanol-active dehydrogenase/acetaldehyde-active reductase	Non-Essential	Non-essential
b4117	Adi	adiA	1.50035	1.77233	1.02945	Adi	Arginine decarboxylase, inducible by acid; homology with CadA, SpeC, SpeF	arginine decarboxylase	Non-Essential	Non-essential
b4115	AdiC	adiC	0.428628	1.23212	1.18529	AdiC	Function unknown	arginine:agmatin	Undetermined	Non-essential
b4116	AdiY	adiY	1.65354	1.14483	1.3813	AdiY DNA-binding transcriptional activator	Regulates adiA	DNA-binding transcriptional activator	Undetermined	Non-essential
b0474	Adk	adk	0.674208	0.463115	1.52466	adenylate kinase	Adenylate kinase; pleiotropic effects on glycerol-3-phosphate acyltransferase activity	adenylate kinase	Essential	Essential
b0385	AdrA	adrA	1.19512	1.86517	1.18828	predicted diguanylate cyclase	Function unknown	diguanylate cyclase for cellulose, biofilm, motility regulation	Non-Essential	Unknown
b2468	AegA	aegA	0.612429	1.59121	1.78198	putative oxidoreductase, Fe-S subunit	Induced by anaerobiosis, repressed by NO3; control; nonessential in respiration, N source utilized	fused predicted oxidoreductase: FeS binding subunit/NAD/FAD-binding subunit	Non-Essential	Non-essential
b3072	Aer	aer	0.418074	0.954444	0.960213	aerotaxis sensor receptor, flavoprotein	Flavoprotein, mediates positive aerotactic responses; signal transducer	fused signal transducer for aerotaxis sensory component/methyl accepting chemotaxis component	Non-Essential	Non-essential
b0476	Aes	aes	0.226623	1.50125	1.21636	acetyl-esterase	Esterase affecting maltose system expression	acetyl esterase	Non-Essential	Unknown
b0263	AfuB	afuB	1.61027	1.57831	1.3628	AfuB	Remnant of an operon homologous to an iron-uptake system in Actinobacillus, C-terminal fragment of a putative hydrophobic integral cytoplasmic membrane protein component	pseudo	Non-Essential	Non-essential
b0262	AfuC	afuC	0.74376	1.84244	1.43653	CP4-6 prophage; predicted ferric transporter subunit/ATP-binding component of ABC superfamily	Remnant of an operon homologous to an iron-uptake system in Actinobacillus, putative hydrophilic peripheral cytoplasmic membrane protein component	CP4-6 prophage	Non-Essential	Non-essential
b2000	Ag43	flu	0.235478	0.387783	0.890561	CP4-44 prophage; antigen 43 (Ag43) phase-variable biofilm formation autotransporter	Antigen 43, phase-variable bipartite outer membrane protein; affects surface properties, piliation, colonial morphology; unstable gene	CP4-44 prophage	Non-Essential	Non-essential
b3135	AgaA	agaA	0.521089	1.42867	0.729337	predicted truncated N-acetylgalactosamine-6-phosphate deacetylase	Putative N-acetylgalactosamine-6-phosphate deacetylase	pseudo	Non-Essential	Unknown
b3138	AgaB	agaB	0.732732	0.777578	1.02566	AgaB	Putative PTS system N-acetylgalactosamine-specific enzyme IIB component 1	N-acetylgalactosamine-specific enzyme IIB component of PTS	?	Unknown
b3139	AgaC	agaC	0.621694	0.975247	1.34594	AgaC	Putative PTS system N-acetylgalactosamine-specific enzyme IIC component 1	N-acetylgalactosamine-specific enzyme IIC component of PTS	Non-Essential	Unknown
b3140	AgaD	agaD	0.768958	1.01234	1.14436	AgaD	Putative PTS system N-acetylgalactosamine-specific enzyme IID component	N-acetylgalactosamine-specific enzyme IID component of PTS	Non-Essential	Unknown
b3141	AgaI	agaI	1.2456	1.07647	0.995111	predicted galactosamine-6-phosphate isomerase	Putative galactosamine-6-phosphate isomerase	galactosamine-6-phosphate isomerase	Non-Essential	Unknown
b3131	AgaR	agaR	1.33654	0.863795	0.987467	AgaR DNA-binding transcriptional repressor	Putative aga operon transcriptional repressor	DNA-binding transcriptional repressor of the aga regulon	Non-Essential	Unknown
b3136	AgaS	agaS	0.489567	0.88237	0.95499	putative tagatose-6-phosphate aldose/ketose isomerase	Putative tagatose-6-phosphate ketose/aldose isomerase	tagatose-6-phosphate ketose/aldose isomerase	Non-Essential	Unknown
b3133	AgaV	agaV	0.406504	1.02268	0.796438	PTS system, cytoplasmic, N-acetylgalactosamine-specific IIB component 2 (EIIB-AGA)	Putative PTS system N-acetylgalactosamine-specific enzyme IIB component 2	N-acetylgalactosamine-specific enzyme IIB component of PTS	Essential	Unknown
b3134	AgaW	agaW	0.202148	1.07448	0.776097	PTS system N-acetylgalactosameine-specific IIC component 2	Putative PTS system N-acetylgalactosamine-specific enzyme IIC component 2	pseudo	Essential	Unknown
b0129	AgaX	yadI	1.85138	1.28571	0.716248	AgaX	Function unknown	predicted PTS Enzyme IIA	Essential	Non-essential
b1002	Agp	agp	0.608631	1.29587	1.28731	Agp	Periplasmic glucose-1-phosphatase, acidic	glucose-1-phosphatase/inositol phosphatase	Non-Essential	Non-essential
b0605	AhpC	ahpC	0.486956	0.697275	0.670463	AhpC component	Alkyl hydroperoxide reductase small subunit	alkyl hydroperoxide reductase, C22 subunit	Non-Essential	Non-essential
b0606	AhpF	ahpF	0.636265	1.38927	1.10679	AhpF component	Alkyl hydroperoxide reductase large subunit	alkyl hydroperoxide reductase, F52a subunit, FAD/NAD(P)-binding	Non-Essential	Non-essential
b4187	AidB	aidB	1.06228	2.60938	0.372539	AidB	Adaptive response	isovaleryl CoA dehydrogenase	Non-Essential	Non-essential
b2252	Ais	ais	3.54731	0.806475	0.845773	protein induced by aluminum	Aluminum-inducible protein; function unknown	predicted LPS core heptose(II)-phosphate phosphatase	Undetermined	Non-essential
b2290	AlaA	yfbQ	1.28674	0.767961	1.03429	glutamate-pyruvate aminotransferase	Function unknown	predicted aminotransferase	Undetermined	Non-essential
b2379	AlaC	yfdZ	1.03832	0.740785	0.694934	glutamate-pyruvate aminotransferase	Function unknown	prediected aminotransferase, PLP-dependent	Non-Essential	Unknown
b2697	AlaS	alaS	0.805961	0.710235	1.0898	alanyl-tRNA synthetase	Alanyl-tRNA synthetase 1B (ligase)	alanyl-tRNA synthetase	Essential	Essential
b1415	AldA	aldA	1.86846	0.5741	0.114528	AldA	Aldehyde dehydrogenase, NAD linked	aldehyde dehydrogenase A, NAD-linked	Non-Essential	Non-essential
b3588	AldB	aldB	0.48473	1.87704	0.204543	AldB	Aldehyde dehydrogenase	aldehyde dehydrogenase B	Undetermined	Non-essential
b2068	AlkA	alkA	1.27104	1.36496	1.0681	3-methyl-adenine DNA glycosylase II, inducible	3-methyl-adenine DNA glycosylase II, inducible; repairs by single- and double-strand excision of 3-methyl adenine	3-methyl-adenine DNA glycosylase II	Non-Essential	Non-essential
b2212	AlkB	alkB	1.20131	2.48146	0.809908	AlkB repair system for alkylated DNA and RNA	DNA repair specific for alkylated DNA; mutants extremely sensitive to MMS	oxidative demethylase of N1-methyladenine or N3-methylcytosine DNA lesions	Non-Essential	Non-essential
b0505	AllA	allA	0.171156	1.15472	0.945253	ureidoglycolate lyase	Function unknown	ureidoglycolate hydrolase	Essential	Non-essential
b0512	AllB	allB	0.221801	0.295578	0.626675	allantoinase monomer	Function unknown	allantoinase	Non-Essential	Non-essential
b0516	AllC	allC	0.586086	0.625956	1.13578	allantoate amidohydrolase monomer	Function unknown	allantoate amidohydrolase	Non-Essential	Non-essential
b0517	AllD	allD	0.436436	1.12302	1.10749	ureidoglycolate dehydrogenase	Function unknown	ureidoglycolate dehydrogenase	Non-Essential	Non-essential
b0515	AllE	ylbA	0.771982	0.641478	1.00597	S-ureidoglycine aminohydrolase	Function unknown	conserved protein	Non-Essential	Non-essential
b0506	AllR	allR	0.924652	1.00472	1.11466	AllR DNA-binding transcriptional repressor	Function unknown	DNA-binding transcriptional repressor for all (allantoin) and gcl (glyoxylate) operons	Non-Essential	Non-essential
b0504	AllS	allS	1.24561	0.573147	0.678372	AllS transcriptional activator	Function unknown	DNA-binding transcriptional activator of the allD operon	Non-Essential	Non-essential
b2624	AlpA	alpA	4.07084	1.32286	1.06807	AlpA DNA-binding transcriptional activator; CP4-57 prophage	Alp protease; cryptic prophage CP4-57 element; regulates intA (slp [suppressor of Lon])	CP4-57 prophage	Undetermined	Non-essential
b4053	Alr	alr	1.21327	0.76999	1.41676	alanine racemase 1, PLP-binding, biosynthetic	Alanine racemase	alanine racemase 1, PLP-binding, biosynthetic	Non-Essential	Non-essential
b4087	AlsA	alsA	0.67409	0.677322	1.69312	AlsA	Allose transport ABC protein	fused D-allose transporter subunits of ABC superfamily: ATP-binding components	Non-Essential	Non-essential
b4088	AlsB	alsB	0.594125	0.855368	1.74725	AlsB	Allose-binding protein	D-allose transporter subunit	Non-Essential	Non-essential
b4086	AlsC	alsC	0.486489	0.647679	1.60113	AlsC	Allose transport, membrane component	D-allose transporter subunit	Undetermined	Non-essential
b4085	AlsE	alsE	0.820183	0.740123	1.86048	allulose-6-phosphate 3-epimerase	Allulose-6-P 3-epimerase	allulose-6-phosphate 3-epimerase	Undetermined	Non-essential
b4084	AlsK	alsK	0.849305	0.503435	1.26649	D-allose kinase	Allose kinase	D-allose kinase	Non-Essential	Non-essential
b4089	AlsR	rpiR	0.802633	0.968431	1.31922	AlsR DNA-binding transcriptional repressor	Repressor for als operon and rpiB	DNA-binding transcriptional repressor	Non-Essential	Non-essential
b3088	Alx	alx	1.42311	0.614021	0.98297	predicted membrane-bound redox modulator that is induced by high pH	Function unknown	inner membrane protein, part of terminus	Non-Essential	Non-essential
b2435	AmiA	amiA	1.06919	0.795826	1.55867	N-acetylmuramoyl-L-alanine amidase 1	N-Acetylmuramyl-L-alanine amidase activity	N-acetylmuramoyl-l-alanine amidase I	Non-Essential	Non-essential
b4169	AmiB	amiB	1.38812	1.57878	0.855248	N-acetylmuramoyl-L-alanine amidase 2	Cell wall amidase; overexpression causes lysis, osmotic hypersensitivity, autolysis	N-acetylmuramoyl-l-alanine amidase II	Non-Essential	Non-essential
b2817	AmiC	amiC	1.29399	1.14841	1.28541	N-acetylmuramyl-L-alanine amidase	Putative cell wall amidase	N-acetylmuramoyl-L-alanine amidase	Non-Essential	Non-essential
b0867	AmiD	amiD	0.746555	1.26552	0.875576	anhydro-N-acetylmuramoyl-L-alanine amidase	Function unknown	1,6-anhydro-N-acetylmuramyl-L-alanine amidase, Zn-dependent	Essential	Non-essential
b1982	Amn	amn	0.899544	0.602152	0.918244	Amn	AMP nucleosidase	AMP nucleosidase	Non-Essential	Non-essential
b4150	AmpC	ampC	1.30135	0.758849	1.14815	beta-lactamase; penicillin resistance	Beta-lactamase; penicillin resistance; affects morphology	beta-lactamase/D-alanine carboxypeptidase	Non-Essential	Non-essential
b0110	AmpD	ampD	0.781355	0.88803	1.49488	N-acetyl-anhydromuramyl-L-alanine-amidase	ampC regulation	1,6-anhydro-N-acetylmuramyl-L-alanine amidase, Zn-dependent	Non-Essential	Non-essential
b0111	AmpE	ampE	0.784201	1.00057	1.65955	predicted inner membrane protein	Ampicillin resistance; membrane protein	predicted inner membrane protein	Non-Essential	Non-essential
b0433	AmpG	ampG	1.56633	0.727901	1.15902	AmpG muropeptide MFS transporter	Ampicillin resistance; membrane protein	muropeptide transporter	Non-Essential	Non-essential
b0376	AmpH	ampH	0.526417	1.35025	0.943857	penicillin-binding protein	Probable role in peptidoglycan, cell wall synthesis; cell morphology	penicillin-binding protein	Non-Essential	Unknown
b0451	AmtB	amtB	1.66941	1.1647	2.0342	AmtB	Putative ammonia transporter	ammonium transporter	Non-Essential	Non-essential
b1927	AmyA	amyA	1.33443	1.20525	0.350886	alpha-amylase	Alpha-amylase, cytoplasmic	cytoplasmic alpha-amylase	Non-Essential	Unknown
b1640	AnmK	anmK	0.912438	1.32051	1.1632	anhydro-N-acetylmuramic acid kinase	Function unknown	anhydro-N-acetylmuramic acid kinase	Non-Essential	Non-essential
b1767	AnsA	ansA	0.92442	0.830363	1.31447	AnsA	L-Asparaginase I	cytoplasmic L-asparaginase I	Non-Essential	Non-essential
b2957	AnsB	ansB	0.280646	1.25299	3.99041	AnsB	L-Asparaginase II	periplasmic L-asparaginase II	Essential	Non-essential
b1453	AnsP	ansP	3.03382	0.806913	0.878061	AnsP L-asparagine APC Transporter	Putative L-Asparagine permease	L-asparagine transporter	Non-Essential	Non-essential
b0050	apaG	apaG	0.69803	1.29896	0.921304		Expressed as part of complex ksgA operon, function unknown	protein associated with Co2+ and Mg2+ efflux	Non-Essential	Non-essential
b0049	ApaH	apaH	0.678509	1.34608	1.15106	diadenosine tetraphosphatase	Diadenosine tetraphosphatase; stress response; complex operon	diadenosine tetraphosphatase	Non-Essential	Non-essential
b2214	ApbE	apbE	0.548713	1.18719	1.22883	predicted thiamine biosynthesis lipoprotein	Putative lipoprotein involved in thiamin biosynthesis	predicted thiamine biosynthesis lipoprotein	Non-Essential	Non-essential
b4055	AphA	aphA	0.514115	0.72851	1.00914	acid phosphatase/phosphotransferase monomer	Acid phosphatase/phosphotransferase, class B	acid phosphatase/phosphotransferase, class B, non-specific	Non-Essential	Non-essential
b0980	AppA	appA	1.08446	2.11987	0.610221	AppA	Acid phosphatase, pH 2.5, exopolyphosphatase	phosphoanhydride phosphorylase	Non-Essential	Non-essential
b0979	AppB	appB	2.43499	2.03444	0.529674	cytochrome bd-II terminal oxidase subunit II	Cytochrome oxidase, putative additional one	cytochrome bd-II oxidase, subunit II	Non-Essential	Non-essential
b0978	AppC	appC	1.7641	2.17267	0.609057	cytochrome bd-II terminal oxidase subunit I	Cytochrome oxidase, putative additional one	cytochrome bd-II oxidase, subunit I	Non-Essential	Non-essential
b0564	AppY	appY	2.56622	1.75485	1.92399	AppY DNA-binding transcriptional activator	Regulates hya and appA operons; induced by PO4 starvation and stationary phase	DNA-binding global transcriptional activator	Essential	Non-essential
b0469	Apt	apt	0.807526	0.755417	0.898269	adenine phosphoribosyltransferase	Adenine phosphoribosyltransferase; adenine salvage, AMP from PRPP Ad	adenine phosphoribosyltransferase	Essential	Non-essential
b0875	AqpZ	aqpZ	1.54375	2.43475	0.622702	AqpZ	Aquaporin Z, bacterial water channel	aquaporin Z	Non-Essential	Non-essential
b0062	AraA	araA		1.9976	1.14194	L-arabinose isomerase monomer	L-Arabinose isomerase	L-arabinose isomerase	Non-Essential	Non-essential
b0063	AraB	araB	0.0301343	0.670694	0.781062	L-ribulokinase monomer	Ribulokinase	L-ribulokinase	Non-Essential	Non-essential
b0064	AraC	araC	0.622842	1.40837	0.97179	AraC	Regulatory gene: activator and repressor	DNA-binding transcriptional dual regulator	Non-Essential	Non-essential
b0061	AraD	araD	0.128414	2.53135	1.25236	L-ribulose 5-phosphate 4-epimerase monomer	L-Ribulosephosphate 4-epimerase	L-ribulose-5-phosphate 4-epimerase	Non-Essential	Non-essential
b2841	AraE	araE	1.00679	0.8367	0.956292	AraE arabinose MFS transporter	Low-affinity L-arabinose transport; L-arabinose proton symport	arabinose transporter	Non-Essential	Non-essential
b1901	AraF	araF	0.57383	1.69641	0.385793	AraF	L-Arabinose-binding protein	L-arabinose transporter subunit	Essential	Non-essential
b1900	AraG	araG	0.26931	1.73489	1.12893	AraG	High-affinity L-arabinose transport	fused L-arabinose transporter subunits of ABC superfamily: ATP-binding components	Essential	Non-essential
b0396	AraJ	araJ	1.65352	1.1138	1.16806	AraJ MFS transporter	Function unknown, arabinose inducible, not affecting Ara transport or utilization	predicted transporter	Non-Essential	Non-essential
b4401	ArcA	arcA	0.831828	1.24555	0.414324	ArcA transcriptional dual regulator	Negative regulatory gene for aerobic path genes, anaerobic repression; activates cydAB	DNA-binding response regulator in two-component regulatory system with ArcB or CpxA	Undetermined	Non-essential
b3210	ArcB	arcB	1.32582	0.881124	1.36539	ArcB sensory histidine kinase	Activates ArcA in response to anoxia; probable histidine kinase phosphorylating ArcA	aerobic respiration control sensor histidine protein kinase, cognate to two-component response regulators ArcA and RssB	Non-Essential	Non-essential
b1605	ArcD	ydgI	1.69186	1.42237	0.915466	ArcD APC transporter	Function unknown	predicted arginine/ornithine antiporter transporter	Non-Essential	Non-essential
b2818	ArgA	argA	0.522519	1.83891	0.607311	ArgA	N-acetylglutamate synthase; growth on acetylornithine;	fused acetylglutamate kinase homolog (inactive)/amino acid N-acetyltransferase	Non-Essential	Non-essential
b3959	ArgB	argB	0.41499	2.10051	1.3188	acetylglutamate kinase monomer	Acetylglutamate kinase	acetylglutamate kinase	Non-Essential	Non-essential
b3958	ArgC	argC	0.401398	1.9496	0.94944	N-acetylglutamylphosphate reductase	N-acetyl-gamma-glutamyl-phosphate reductase	N-acetyl-gamma-glutamylphosphate reductase, NAD(P)-binding	Essential	Non-essential
b3359	ArgD	argD	0.513971	1.96556	0.845746	ArgD	Acetylornithine aminotransferase	bifunctional acetylornithine aminotransferase/ succinyldiaminopimelate aminotransferase	?	Non-essential
b3957	ArgE	argE	0.634623	1.11087	1.13341	ArgE	Acetylornithine deacetylase	acetylornithine deacetylase	Undetermined	Non-essential
b0273	ArgF	argF	0.267626	0.98915	2.82455	ArgF	Ornithine transcarbamylase	ornithine carbamoyltransferase 2, chain F	Non-Essential	Non-essential
b3172	ArgG	argG	0.321508	0.962448	1.32296	ArgG	Argininosuccinate synthetase	argininosuccinate synthetase	Non-Essential	Non-essential
b3960	ArgH	argH	0.361941	2.18216	2.80557	argininosuccinate lyase	Argininosuccinate lyase	argininosuccinate lyase	Non-Essential	Non-essential
b4254	ArgI	argI	0.301065	1.13634	1.12482	ArgI	Ornithine transcarbamylase	ornithine carbamoyltransferase 1	Undetermined	Non-essential
b2918	ArgK	argK	0.93568	1.20004	0.927343	GTPase that interacts with methylmalonyl-CoA mutase	Membrane ATPase/protein kinase required for arginine transport	membrane ATPase/protein kinase	Non-Essential	Unknown
b2923	ArgO	argO	2.6446	0.915433	1.27749	arginine export protein	Function unknown	arginine transporter	Essential	Unknown
b2916	ArgP	argP	0.950363	0.507604	1.54269	ArgP transcriptional activator	Transport of arginine, ornithine, and lysine; canavanine sensitivity; inhibitor of chromosome initiation	DNA-binding transcriptional activator, replication initiation inhibitor	Non-Essential	Non-essential
b3237	ArgR	argR	0.760013	1.50267	1.38537	ArgR	Repressor of Arg regulon; cer-mediated site-specific recombination	DNA-binding transcriptional dual regulator, L-arginine-binding	Essential	Non-essential
b1876	ArgS	argS	0.843491	0.987902	1.15137	arginyl-tRNA synthetase	Arginyl-tRNA synthetase	arginyl-tRNA synthetase	Essential	Essential
b2310	ArgT	argT	1.9169	0.677744	0.147357	ArgT	Periplasmic Lys-, Arg-, and Orn-binding proteins	lysine/arginine/ornithine transporter subunit	Non-Essential	Unknown
b1166	AriR	ariR	1.79114	2.04816	0.885577	regulator of acid resistance, influenced by indole	Function unknown	connector protein for RcsB regulation of biofilm and acid-resistance	Non-Essential	Non-essential
b2255	ArnA	arnA	2.93174	0.834077	0.749416	fused UDP-L-Ara4N formyltransferase and UDP-GlcA C-4''-decarboxylase	Function unknown	fused UDP-L-Ara4N formyltransferase/UDP-GlcA C-4'-decarboxylase	Non-Essential	Non-essential
b2253	ArnB	arnB	3.02329	0.749926	0.670231	UDP-L-Ara4O C-4"""""""" transaminase	Function unknown	uridine 5'-(beta-1-threo-pentapyranosyl-4-ulose diphosphate) aminotransferase, PLP-dependent	Undetermined	Non-essential
b2254	ArnC	arnC	4.43133	0.762054	0.585509	undecaprenyl phosphate-L-Ara4FN transferase	Function unknown	undecaprenyl phosphate-L-Ara4FN transferase	Non-Essential	Non-essential
b2256	ArnD	arnD	2.06547	1.03263	0.898485	conserved protein	Function unknown	Undecaprenyl phosphate-alpha-L-ara4FN deformylase	Non-Essential	Non-essential
b2258	ArnF	arnF	2.09409	1.62143	0.863752	ArnF	Function unknown	undecaprenyl phosphate-alpha-L-ara4N exporter	Non-Essential	Non-essential
b2257	ArnT	arnT	2.46199	1.63952	0.682022	4-amino-4-deoxy-L-arabinose (L-Ara4N) transferase	Function unknown	4-amino-4-deoxy-L-arabinose transferase	Non-Essential	Non-essential
b0908	AroA	aroA	1.17146	0.428572	0.902982	3-phosphoshikimate-1-carboxyvinyltransferase	3-Enolpyruvylshikimate-5-phosphate synthetase	5-enolpyruvylshikimate-3-phosphate synthetase	Non-Essential	Non-essential
b3389	AroB	aroB	1.06291	0.994349	1.27068	3-dehydroquinate synthase	3-Dehydroquinate synthase	3-dehydroquinate synthase	Non-Essential	Non-essential
b2329	AroC	aroC	0.740606	0.585432	1.26476	AroC	Chorismate synthase	chorismate synthase	Non-Essential	Non-essential
b1693	AroD	aroD	1.27206	0.780658	1.11409	AroD	3-Dehydroquinate dehydratase	3-dehydroquinate dehydratase	Non-Essential	Non-essential
b3281	AroE	aroE	1.66887	0.736842	1.1619	shikimate dehydrogenase	Dehydroshikimate reductase	dehydroshikimate reductase, NAD(P)-binding	Non-Essential	Non-essential
b2601	AroF	aroF	0.949506	1.09499	1.03658	AroF	DAHP synthetase; tyrosine repressible	3-deoxy-D-arabino-heptulosonate-7-phosphate synthase, tyrosine-repressible	Non-Essential	Non-essential
b0754	AroG	aroG	1.39351	0.355582	1.74035	AroG	DAHP synthetase; phenylalanine repressible; TyrR regulon	3-deoxy-D-arabino-heptulosonate-7-phosphate synthase, phenylalanine repressible	Non-Essential	Non-essential
b1704	AroH	aroH	1.04088	0.963007	1.56134	AroH	DAHP synthetase; tryptophan repressible	3-deoxy-D-arabino-heptulosonate-7-phosphate synthase, tryptophan repressible	Essential	Non-essential
b3390	AroK	aroK	1.08597	0.986142	1.36972	shikimate kinase I	Shikimate kinase I	shikimate kinase I	Essential	Non-essential
b0388	AroL	aroL	0.448332	0.861184	1.37465	shikimate kinase II	Shikimate kinase II	shikimate kinase II	Non-Essential	Non-essential
b0390	AroM	aroM	4.63048	2.12911	0.433371	conserved protein	Regulated by aroR; function unknown	conserved protein, AroM family	Non-Essential	Unknown
b0112	AroP	aroP	1.1004	0.356469	0.891076	AroP phenylalanine/tyrosine/tryptophan APC transporter	General aromatic amino acid transport; TyrR regulon	aromatic amino acid transporter	Non-Essential	Non-essential
b4017	arpA	arpA	0.971418	1.14846	0.938396		Regulator of acetyl-coenzyme A synthetase gene expression	ankyrin repeat protein	Non-Essential	Non-essential
b3502	ArsB	arsB	1.21462	0.993758	0.917045	ArsB	Resistance to arsenate, arsenite, and antimonite	arsenite/antimonite transporter	Non-Essential	Non-essential
b3503	ArsC	arsC	0.653189	1.02162	1.00307	arsenate reductase	Resistance to arsenate, arsenite, and antimonite	arsenate reductase	Non-Essential	Non-essential
b3501	ArsR	arsR	1.02149	0.75051	1.13612	ArsR	Resistance to arsenate, arsenite, and antimonite	DNA-binding transcriptional repressor	?	Non-essential
b0863	ArtI	artI	0.51186	1.44327	0.666333	ArtI	Periplasmic binding protein of Arg transport system	arginine transporter subunit	Non-Essential	Non-essential
b0860	ArtJ	artJ	0.294699	1.11328	1.33263	ArtJ	Periplasmic binding protein of Arg transport system	arginine transporter subunit	Non-Essential	Non-essential
b0861	ArtM	artM	0.635236	1.23347	0.85247	ArtM	Arg periplasmic transport system; similarity to transmembrane proteins, BPC ATPases	arginine transporter subunit	Non-Essential	Non-essential
b0864	ArtP	artP	0.517105	1.90742	0.785768	ArtP	Arg periplasmic transport system; similarity to transmembrane proteins, BPC ATPases	arginine transporter subunit	Non-Essential	Non-essential
b0862	ArtQ	artQ	0.419696	1.35988	0.812378	ArtQ	Arg periplasmic transport system; similarity to transmembrane proteins, BPC ATPases	arginine transporter subunit	Non-Essential	Non-essential
b2716	AscB	ascB	1.06833	1.0425	1.03143	6-phospho-beta-glucosidase; cryptic	Cryptic; paralogous to cryptic bglFB; expressed when AscG is mutated	cryptic 6-phospho-beta-glucosidase	Non-Essential	Non-essential
b2715	AscF	ascF	0.619817	1.37015	0.882579	AscF	Cryptic; paralogous to cryptic bglFB; expressed when AscG is mutated	fused cellobiose/arbutin/salicin-specific PTS enzymes: IIB component/IC component	Non-Essential	Non-essential
b2714	AscG	ascG	1.52129	0.846943	1.2354	AscG DNA-binding transcriptional repressor	Repressor of cryptic asc operon	DNA-binding transcriptional repressor	Non-Essential	Non-essential
b3433	Asd	asd	1.44347	0.49007	1.15612	Asd	Aspartate semialdehyde dehydrogenase	aspartate-semialdehyde dehydrogenase, NAD(P)-binding	Essential	Non-essential
b3801	AslA	aslA	0.901336	0.898983	1.10721	arylsulfatase	Suppresses gpp mutants; putative arylsulfatase	acrylsulfatase-like enzyme	Non-Essential	Non-essential
b3800	AslB	aslB	0.474721	0.646762	1.36684	predicted anaerobic sulfatase maturation enzyme	Suppresses gpp mutants; putative arylsulfatase	predicted regulator of arylsulfatase activity	Non-Essential	Non-essential
b2064	AsmA	asmA	0.800611	1.00916	1.11889	predicted assembly protein AsmA	Membrane protein; suppressor of ompF assembly mutants	predicted assembly protein	Non-Essential	Non-essential
b3744	AsnA	asnA	0.522977	0.994535	0.744545	AsnA	Asparagine synthetase A	asparagine synthetase A	Non-Essential	Non-essential
b0674	AsnB	asnB	1.10934	0.646778	1.14772	AsnB	Asparagine synthetase B	asparagine synthetase B	Non-Essential	Non-essential
b3743	AsnC	asnC	0.559837	0.992277	0.956728	AsnC	Regulatory gene for asnA, asnC, gidA	DNA-binding transcriptional dual regulator	Non-Essential	Non-essential
b0930	AsnS	asnS	0.753847	0.824369	1.00913	asparaginyl-tRNA synthetase	Asparaginyl-tRNA synthetase	asparaginyl tRNA synthetase	Essential	Essential
b4139	AspA	aspA	0.320589	1.37647	1.06492	AspA	Aspartate ammonia-lyase (aspartase)	aspartate ammonia-lyase	Non-Essential	Non-essential
b0928	AspC	aspC	0.771715	0.405584	1.04664	AspC	Aspartate aminotransferase	aspartate aminotransferase, PLP-dependent	Non-Essential	Non-essential
b1866	AspS	aspS	0.918914	1.01669	1.20146	aspartyl-tRNA synthetase	Aspartyl-tRNA synthetase	aspartyl-tRNA synthetase	Essential	Essential
b1597	Asr	asr	0.636796	1.21128	0.69458	acid shock protein	Acid shock RNA; expression controlled by phoBR	acid shock-inducible periplasmic protein	Non-Essential	Non-essential
b1747	AstA	astA	0.941562	0.483294	0.100283	arginine succinyltransferase	Putative arginine succinyltransferase	arginine succinyltransferase	Essential	Unknown
b1745	AstB	astB	0.669693	0.57919	0.210199	succinylarginine dihydrolase	Putative succinylarginine dihydrolase, mutant cannot catabolize arginine	succinylarginine dihydrolase	Essential	Unknown
b1748	AstC	astC	0.917205	0.521544	0.0873627	AstC	Succinylornithine transaminase, mutant cannot catabolize arginine, overpproduction complements argD mutants	succinylornithine transaminase, PLP-dependent	Non-Essential	Unknown
b1746	AstD	astD	0.853143	0.621528	0.19705	aldehyde dehydrogenase	Putative succinylglutamic semialdehyde dehydrogenase	succinylglutamic semialdehyde dehydrogenase	Non-Essential	Unknown
b1744	AstE	astE	0.945116	0.485781	0.238997	succinylglutamate desuccinylase	Putative succinylglutamate desuccinylase	succinylglutamate desuccinylase	?	Unknown
b0454	Atl	ybaZ	0.720178	0.926875	1.11173	DNA base-flipping protein	Function unknown	binds and enhances nucleotide excision repair of O(6)-alkylguanine	Non-Essential	Unknown
b2222	AtoA	atoA	2.04061	0.453109	0.781316	acetyl-CoA:acetoacetyl-CoA transferase, beta subunit	Acetate CoA-transferase	acetyl-CoA:acetoacetyl-CoA transferase, beta subunit	Non-Essential	Non-essential
b2224	AtoB	atoB	0.82967	0.892725	0.801574	AtoB	Acetyl-CoA acetyltransferase	acetyl-CoA acetyltransferase	Non-Essential	Non-essential
b2220	AtoC	atoC	0.704555	0.924039	1.22002	AtoC transcriptional activator; Az protein inhibitor of ODC	Positive regulator in two-component system, with AtoS sensor kinase	fused response regulator of ato operon, in two-component system with AtoS: response regulator/sigma54 interaction protein	Non-Essential	Non-essential
b2221	AtoD	atoD	1.41878	0.500376	0.936748	acetyl-CoA:acetoacetyl-CoA transferase, alpha subunit	Acetyl-CoA:acetoacetyl-CoA transferase beta-subunit	acetyl-CoA:acetoacetyl-CoA transferase, alpha subunit	Non-Essential	Non-essential
b2223	AtoE	atoE	1.02765	0.450781	0.759948	predicted short chain fatty acid transporter	Short-chain fatty acids transporter	short chain fatty acid transporter	Non-Essential	Non-essential
b2219	AtoS	atoS	0.553876	1.14721	0.951621	AtoS	AtoS sensor kinase, with AtoC response regulator in 2-component system	sensory histidine kinase in two-component regulatory system with AtoC	Non-Essential	Non-essential
b3734	AtpA	atpA	0.757052	0.493962	0.983864	ATP synthase, F1 complex, alpha subunit	Membrane-bound ATP synthase, F1 sector, alpha-subunit	F1 sector of membrane-bound ATP synthase, alpha subunit	Non-Essential	Non-essential
b3738	AtpB	atpB	0.844986	0.656864	0.869633	ATP synthase, F0 complex, a subunit	Membrane-bound ATP synthase, F0 sector, subunit a	F0 sector of membrane-bound ATP synthase, subunit a	Non-Essential	Non-essential
b3731	AtpC	atpC	0.904187	0.565324	1.15388	ATP synthase, F1 complex, epsilon subunit	Membrane-bound ATP synthase, F1 sector, epsilon-subunit	F1 sector of membrane-bound ATP synthase, epsilon subunit	Essential	Non-essential
b3732	AtpD	atpD	0.973284	0.505309	1.06163	ATP synthase, F1 complex, beta subunit	Membrane-bound ATP synthase, F1 sector, beta-subunit	F1 sector of membrane-bound ATP synthase, beta subunit	Non-Essential	Non-essential
b3737	AtpE	atpE	0.839288	0.551826	0.962653	ATP synthase, F0 complex, c subunit	Membrane-bound ATP synthase, F0 sector, subunit c; DCCD-binding	F0 sector of membrane-bound ATP synthase, subunit c	Non-Essential	Non-essential
b3736	AtpF	atpF	1.44886	0.516691	0.9622	ATP synthase, F0 complex, b subunit	Membrane-bound ATP synthase, F0 sector, subunit b	F0 sector of membrane-bound ATP synthase, subunit b	Essential	Non-essential
b3733	AtpG	atpG	0.513983	0.478801	0.923641	ATP synthase, F1 complex, gamma subunit	Membrane-bound ATP synthase, F1 sector, gamma-subunit	F1 sector of membrane-bound ATP synthase, gamma subunit	Non-Essential	Non-essential
b3735	AtpH	atpH	0.749437	0.51943	1.00559	ATP synthase, F1 complex, delta subunit	Membrane-bound ATP synthase, F1 sector, delta-subunit	F1 sector of membrane-bound ATP synthase, delta subunit	Undetermined	Non-essential
b3739	AtpI	atpI	0.876821	0.953463	1.1663	AtpI	Membrane-bound ATP synthase subunit, F1-F0-type proton-ATPase	ATP synthase, membrane-bound accesory subunit	Non-Essential	Non-essential
b3572	AvtA	avtA	0.967891	0.577092	1.2336	valine-pyruvate aminotransferase	Alanine-alpha-ketoisovalerate transaminase, transaminase C	valine-pyruvate aminotransferase	Non-Essential	Non-essential
b1412	AzoR	azoR	1.07127	0.424857	0.789363	NADH-azoreductase, FMN-dependent	ACP phosphodiesterase	NADH-azoreductase, FMN-dependent	Essential	Non-essential
b0012	b0012	b0012		1.49819	1.00267				-	Non-essential
b0017	b0017	b0017		0.51176	0.789998
b0057	b0057	b0057		0.727303	0.80862		Function unknown		Non-Essential	Unknown
b0302	b0302	b0302		1.10555	1.04312
b0309	b0309	b0309		0.773665	0.85091
b0322	b0322	b0322		1.16136	1.07641				-	Non-essential
b0332	b0332	b0332		0.699451	0.0784236
b0362	b0362	b0362		0.527191	0.741591				Undetermined	Non-essential
b0370	b0370	b0370		1.15979	1.12604				Non-Essential	Unknown
b0374	b0374	b0374		1.56757	0.839144				Non-Essential	Unknown
b0395	b0395	b0395		1.21651	0.812734
b0501	b0501	b0501		1.04539	0.962281
b0510	b0510	b0510		0.49344	0.885558				Non-Essential	Non-essential
b0538	b0538	b0538		0.867618	0.906785
b0595	B0595	entB	0.390826	0.738528	0.31551	EntB monomer	2,3-Dihydro-2,3-dihydroxybenzoate synthetase	isochorismatase	Non-Essential	Non-essential
b0609	b0609	b0609		1.47689	0.716446
b0625	b0625	b0625		1.76894	0.928971		Function unknown		?	Unknown
b0626	B0626	ybeM		1.77333	1.07845	predicted protein of C-N hydrolase superfamily, C-terminal fragment			Non-Essential	Unknown
b0663	b0663	b0663		1.29933	0.988625
b0671	b0671	b0671		1.41781	0.776178
b0701	b0701	b0701		1.54763	1.86784
b0725	b0725	b0725		1.22363	0.367357
b0946	B0946	ycbW	1.2528	0.639189	1.13948	cell division factor ZapC, localizes to the cytokinetic ring	Function unknown	predicted protein	Non-Essential	Non-essential
b1005	b1005	b1005		22.0556	0.42844
b1017	b1017	b1017		0.899467	0.070602				-	Non-essential
b1030	b1030	b1030		1.28401	1.18802
b1031	b1031	b1031		1.10995	1.24668
b1169	b1169	b1169		0.929993	0.863059		Function unknown		-	Non-essential
b1170	b1170	b1170		1.1172	0.847409				-	Non-essential
b1240	b1240	b1240		1.25228	1.31419
b1354	b1354	b1354		0.791954	0.875354
b1364	b1364	b1364		0.994157	1.08008
b1367	b1367	b1367		0.821737	0.888314
b1369	b1369	b1369		0.684314	0.957282		Defective lom gene in Rac prophage, interrupted by IS5Y
b1371	b1371	b1371		1.45438	0.918232				Non-Essential	Non-essential
b1401	b1401	b1401		0.878698	0.961142		Function unknown; interrupted by IS2D and IS30C		-	Non-essential
b1405	b1405	b1405		1.18815	1.02882				-	Non-essential
b1425	b1425	b1425		0.593006	0.853164
b1437	b1437	b1437		1.0425	0.9303
b1720	b1720	b1720		1.07102	0.742497		Putative regulatory protein with ankyrin repeats		-	Unknown
b1721	b1721	b1721		1.27586	1.0578				-	Unknown
b1898	b1898	b1898		1.64118	1.05188		High-affinity L-arabinose transport, membrane protein
b1899	b1899	b1899		1.54986	1.00611
b1903	b1903	b1903		0.878209	1.03432
b1933	b1933	b1933		0.95323	0.943171		Function unknown		-	Non-essential
b1979	b1979	b1979		0.745364	0.967388		Function unknown		-	Non-essential
b1998	b1998	b1998		1.48049	0.722232				Undetermined	Non-essential
b2031	B2031	b2031		0.885247	1.18903	lipopolysaccharide biosynthesis protein, N-ter fragment	Involved in lipopolysaccharide biosynthesis; interrupted by IS5I		Non-Essential	Non-essential
b2084	b2084	b2084		1.03822	1.14017
b2596	b2596	b2596		0.642397	0.861656
b2612	b2612	b2612		0.905905	1.29542		Function unknown
b2639	b2639	b2639		1.06298	0.946096		Function unknown		Non-Essential	Non-essential
b2649	b2649	b2649		1.26292	0.97097		Function unknown		Undetermined	Non-essential
b2653	b2653	b2653		1.28348	1.04891
b2655	b2655	b2655		1.23034	0.937679		Function unknown
b2656	b2656	b2656		1.30654	0.933031		Function unknown
b2657	b2657	b2657		1.26129	0.93835				-	Non-essential
b2658	b2658	b2658		1.02651	0.87314		Function unknown		Non-Essential	Non-essential
b2772	b2772	b2772		1.05225	0.92729		Function unknown
b2857	b2857	b2857		0.866422	1.03699		Function unknown		Non-Essential	Non-essential
b2885	b2885	b2885		0.523394	1.06126
b2931	b2931	b2931		0.924903	1.09472		Function unknown
b2973	b2973	b2973		1.0792	1.20355		Function unknown
b2974	b2974	b2974		1.23263	1.27338		Function unknown
b2999	b2999	b2999		1.84617	0.466059		Function unknown		Non-Essential	Non-essential
b3004	b3004	b3004		0.719286	0.667275
b3007	b3007	b3007		0.594813	0.651222
b3015	b3015	b3015		0.532191	1.22143		Function unknown
b3016	b3016	b3016		0.676346	1.63828
b3036	b3036	b3036		0.919496	1.3294
b3109	b3109	b3109		1.08909	1.97105		Function unknown
b3111	b3111	b3111		1.26081	1.89782		Anaerobic pathway, L-serine deaminase, L-serine dehydratase
b3112	b3112	b3112		1.23826	4.80033
b3122	b3122	b3122		0.894779	2.34226
b3246	b3246	b3246		0.766398	1.20451
b3285	b3285	b3285		0.987096	0.940349		Gene of unknown function divergent to fms gene
b3286	b3286	b3286		0.684378	0.976629
b3372	b3372	b3372		1.60489	1.1581		Function unknown
b3373	b3373	b3373		1.68994	1.36012		Function unknown
b3419	b3419	b3419		129.423	0.979303		RNA 3'-terminal phosphate cyclase; physiological role unknown
b3435	b3435	b3435		1.52512	1.23043		Low-affinity gluconate transport protein, membrane protein
b3436	b3436	b3436		1.42612	1.1926
b3489	b3489	b3489		1.28893	0.983772		Function unknown		Non-Essential	Non-essential
b3694	b3694	b3694		1.34452	1.27455		Regulatory; growth on 2-keto-3-deoxygalactonate
b3695	b3695	b3695		0.933591	1.09584
b3762	b3762	b3762		0.808659	1.14686		Function unknown
b3763	b3763	b3763		0.827614	1.22614
b3808	b3808	b3808		1.08222	1.04874				Non-Essential	Unknown
b3814	b3814	b3814		1.01546	1.26941		Function unknown
b3837	b3837	b3837		0.877515	1.30485
b3840	b3840	b3840		1.14833	1.45546		Involved in membrane translocation of periplasmic proteins that preserves folded structures and bound ligands
b3841	b3841	b3841		0.844257	1.29907
b3913	b3913	b3913		3.02566	2.5601
b3914	b3914	b3914		3.48329	2.62046		Periplasmic protein, CpxA/R activated, induced in alkaline pH; suppresses toxic envelope protein effects
b3948	b3948	b3948		0.942848	0.109316
b3975	b3975	b3975		0.673581	1.07246
b4091	b4091	b4091		0.848887	1.11888
b4223	b4223	b4223		0.741675	0.871489				-	Unknown
b4229	b4229	b4229		1.8523	0.739931
b4247	b4247	b4247		0.763915	1.13683
b4250	b4250	b4250		0.972021	1.05991
b4274	b4274	b4274		0.734941	1.2913				Non-Essential	Non-essential
b4275	B4275	yjgX		0.870234	0.991142	KpLE2 phage-like element; predicted protein	Function unknown		-	Non-essential
b4276	b4276	b4276		0.930909	1.01695				Undetermined	Non-essential
b4343	b4343	b4343		0.871439	0.932932		Function unknown
b4344	b4344	b4344		0.679203	0.92825		Inhibits McrE restriction resistance to DMP840, adriamycin, etoposide; possibly modulates Topo IV activity
b4404	b4404	b4404		1.07143	0.968905		Function unknown
b4405	b4405	b4405		1.03521	1.08908
b3057	BacA	bacA	0.809894	0.764314	1.11083	undecaprenyl pyrophosphate phosphatase	A lipid kinase; may confer bacitracin resistance by phosphorylation of undecaprenol	undecaprenyl pyrophosphate phosphatase	Non-Essential	Non-essential
b2079	BaeR	baeR	0.657034	1.03101	1.2286	BaeR transcriptional regulator	Suppresses envZ and phoR/creC mutations	DNA-binding response regulator in two-component regulatory system with BaeS	Non-Essential	Non-essential
b2078	BaeS	baeS	1.16264	1.17843	0.65311	BaeS sensory histidine kinase	Suppresses envZ and phoR/creC mutations	sensory histidine kinase in two-component regulatory system with BaeR	Non-Essential	Non-essential
b0177	BamA	bamA	0.577601	0.671559	1.22601	BamA	Function unknown	outer membrane protein assembly factor, forms pores	Essential	Unknown
b2512	BamB	bamB	1.1187	1.18726	1.16745	BamB	Function unknown	lipoprotein required for OM biogenesis, in BamABCD complex	Non-Essential	Unknown
b2477	BamC	bamC	0.739264	0.596758	1.51583	BamC	Nonessential lipoprotein in outer membrane vesicles	lipoprotein required for OM biogenesis, in BamABCD complex	Non-Essential	Non-essential
b2595	BamD	bamD	0.775898	0.642692	1.37058	BamD	Function unknown	lipoprotein required for OM biogenesis, in BamABCD complex	Non-Essential	Unknown
b2786	BarA	barA	1.79303	0.890801	1.12379	BarA sensory histidine kinase	Has sensory kinase and response regulator domains like OmpR and EnvZ	hybrid sensory histidine kinase, in two-component regulatory system with UvrY	Non-Essential	Non-essential
b4113	BasR	basR	0.74172	0.693663	0.816004	BasR transcriptional regulator	BasRS two-component regulatory system homologous with OmpR-EnvZ family	DNA-binding response regulator in two-component regulatory system with BasS	Non-Essential	Non-essential
b4112	BasS	basS	1.43574	0.831747	0.961171	BasS sensory histidine kinase	BasRS two-component regulatory system homologous with OmpR-EnvZ family	sensory histidine kinase in two-component regulatory system with BasR	Undetermined	Non-essential
b3570	Bax	bax	0.191363	1.2417	0.726752	conserved protein	Gene transcribed divergently from malS; function unknown	conserved protein	Non-Essential	Non-essential
b2480	Bcp	bcp	0.946613	0.561347	1.37007	thiol peroxidase	Probable bacterioferritin	thiol peroxidase, thioredoxin-dependent	Non-Essential	Non-essential
b2182	Bcr	bcr	1.00752	0.979375	1.45635	Bcr multidrug MFS transporter	Transmembrane protein that affects sulfathiazole-sulfonamide resistance	bicyclomycin/multidrug efflux system	Non-Essential	Non-essential
b3533	BcsA	bcsA	0.916099	1.31891	0.96831	cellulose synthase, catalytic subunit	Function unknown	cellulose synthase, catalytic subunit	Non-Essential	Non-essential
b3532	BcsB	bcsB	0.968968	1.0456	0.824099	cellulose biosynthesis protein	Function unknown	regulator of cellulose synthase, cyclic di-GMP binding	Non-Essential	Non-essential
b3530	BcsC	bcsC	1.28867	2.11752	0.715101	oxidase involved in cellulose synthesis	Function unknown	cellulose synthase subunit	Non-Essential	Non-essential
b3536	bcsE	bcsE	2.28051	0.899512	0.951083		Function unknown	cellulose production protein	Non-Essential	Non-essential
b3537	bcsF	bcsF	3.17178	0.936596	0.892338		Function unknown	predicted protein	Undetermined	Non-essential
b3538	bcsG	bcsG	2.22188	0.633366	0.553466		Function unknown	inner membrane protein, predicted endoglucanase, DUF3260 family	Non-Essential	Non-essential
b3534	BcsQ	yhjQ	2.13549	1.24158	0.834074	predicted cellulose biosynthesis protein	Function unknown	pseudo	Non-Essential	Non-essential
b3531	BcsZ	bcsZ	0.945806	1.47633	1.00259	endo-1,4-D-glucanase	Function unknown	endo-1,4-D-glucanase	Non-Essential	Non-essential
b1481	bdm	bdm	0.561105	0.865813	1.38682		Function unknown	biofilm-dependent modulation protein	Non-Essential	Non-essential
b0311	BetA	betA	1.78424	0.478321	0.544355	choline dehydrogenase	Choline dehydrogenase	choline dehydrogenase, a flavoprotein	Non-Essential	Non-essential
b0312	BetB	betB	1.33588	0.444131	0.446672	BetB	Betaine aldehyde dehydrogenase	betaine aldehyde dehydrogenase, NAD-dependent	Non-Essential	Non-essential
b0313	BetI	betI	1.72781	0.489891	0.741222	BetI DNA-binding transcriptional repressor	Regulatory gene, perhaps repressor for choline regulation of bet genes	DNA-binding transcriptional repressor	Non-Essential	Non-essential
b0314	BetT	betT	1.41958	0.970312	0.512459	BetT choline BCCT transporter	High-affinity choline transport	choline transporter of high affinity	Non-Essential	Non-essential
b3337	Bfd	bfd	2.78379	0.81179	0.264354	bacterioferritin-associated ferredoxin	Regulatory or redox component complexing with Bfr in iron storage and mobility [2Fe-2S]	bacterioferritin-associated ferredoxin	Undetermined	Unknown
b3336	Bfr	bfr	0.77442	1.62674	0.476068	bacterioferritin monomer	Bacterioferritin	bacterioferritin, iron storage and detoxification protein	Undetermined	Non-essential
b2901	BglA	bglA	0.64852	0.662718	1.36091	6-phospho-beta-glucosidase A	Phospho-beta-glucosidase A; growth on arbutin or salicin when activated	6-phospho-beta-glucosidase A	Non-Essential	Non-essential
b3721	BglB	bglB	2.46287	0.550404	1.00903	6-phospho-beta-glucosidase B; cryptic	Phospho-beta-glucosidase B; growth on arbutin or salicin when activated	cryptic phospho-beta-glucosidase B	Undetermined	Non-essential
b3722	BglF	bglF	1.80507	0.398567	0.957133	BglF	BglG kinase; transport	fused beta-glucoside-specific PTS enzymes: IIA component/IIB component/IIC component	Non-Essential	Non-essential
b3723	BglG	bglG	1.71987	0.709123	0.845491	BglG transcriptional antiterminator (monomer)	Positive regulatory gene, RNA-binding protein; regulated by phosphorylation	transcriptional antiterminator of the bgl operon	Non-Essential	Non-essential
b3720	BglH	bglH	2.82448	0.722336	1.0362	carbohydrate-specific outer membrane porin, cryptic	Function unknown	carbohydrate-specific outer membrane porin, cryptic	Non-Essential	Non-essential
b4366	BglJ	bglJ	2.20645	0.743081	0.81383	BglJ DNA-binding transcriptional regulator	Mutation bglJ4 activates silent bgl operon, allowing arbutin and salicin transport and utilization	DNA-binding transcriptional activator for silent bgl operon, requires the bglJ4 allele to function	Non-Essential	Non-essential
b2132	BglX	bglX	0.993803	0.478186	1.15869	beta-D-glucoside glucohydrolase, periplasmic	Periplasmic beta-glucosidase	beta-D-glucoside glucohydrolase, periplasmic	Non-Essential	Non-essential
b1112	BhsA	bhsA	0.854073	1.3912	1.26475	protein involved in stress resistance and biofilm formation	Function unknown	biofilm, cell surface and signaling protein	Non-Essential	Unknown
b0774	BioA	bioA	0.92075	2.32663	0.490795	adenosylmethionine-8-amino-7-oxononanoate aminotransferase monomer	Diaminopelargonic acid synthetase	7,8-diaminopelargonic acid synthase, PLP-dependent	Non-Essential	Non-essential
b0775	BioB	bioB	1.60446	2.28888	0.41337	biotin synthase monomer	Biotin synthetase; dethiobiotin to biotin pathway	biotin synthase	Non-Essential	Non-essential
b0777	BioC	bioC	1.54007	1.82029	0.332922	malonyl-CoA methyltransferase	Blocked prior to pimeloyl CoA formation	predicted methltransferase, enzyme of biotin synthesis	Non-Essential	Non-essential
b0778	BioD	bioD	1.74263	1.27782	0.347132	dethiobiotin synthetase monomer	Dethiobiotin synthetase	dethiobiotin synthetase	Non-Essential	Non-essential
b0776	BioF	bioF	2.30446	1.85236	0.348097	8-amino-7-oxononanoate synthase monomer	7-Keto-8-aminopelargonic acid synthetase	8-amino-7-oxononanoate synthase	Non-Essential	Non-essential
b3412	BioH	bioH	0.895579	0.729163	1.49655	pimeloyl-[acp] methyl ester esterase	Blocked prior to pimeloyl CoA formation	carboxylesterase of pimeloyl-CoA synthesis	Non-Essential	Non-essential
b3973	BirA	birA	1.70735	0.695941	1.12137	bifunctional biotin-[acetyl-CoA-carboxylase] ligase and transcriptional repressor	Biotin-[acetyl-CoA carboxylase] holoenzyme synthetase, and repressor	bifunctional biotin-[acetylCoA carboxylase] holoenzyme synthetase/ DNA-binding transcriptional repressor, bio-5'-AMP-binding	Essential	Non-essential
b3551	BisC	bisC	1.33376	0.853705	1.03771	biotin sulfoxide reductase	Biotin sulfoxide reductase, structural gene	biotin sulfoxide reductase	Non-Essential	Non-essential
b4149	Blc	blc	0.798548	0.946184	0.310665	Blc outer membrane lipoprotein (lipocalin)	Membrane protein, first prokaryotic lipocalin; cell division and growth, rpoS regulon	outer membrane lipoprotein (lipocalin), cell division and growth function	?	Non-essential
b0435	BolA	bolA	1.40955	1.81513	0.436229	BolA DNA-binding transcriptional dual regulator	Morphogene; overexpression produces osmotically stable spherical cells; FtsZ dependent	stationary-phase morphogene, transcriptional repressor for mreB	Non-Essential	Non-essential
b0557	Bor	borD	0.139433	0.59648	0.858859	bacteriophage lambda Bor protein homolog	Function unknown	DLP12 prophage	Non-Essential	Unknown
b0401	BrnQ	brnQ	0.549012	1.20937	1.9996	BrnQ branched chain amino acid LIVCS transporter	Mutants are valine and o-methylthreonine resistant, glycylvaline sensitive; transport system I for Ile, Leu, and Val	Branched-chain amino acid transport system 2 carrier protein	Non-Essential	Non-essential
b4189	BsmA	yjfO	2.98454	3.82122	0.323918	conserved protein	Function unknown	confers peroxide resistance in bioflms	Non-Essential	Unknown
b0836	bssR	bssR	0.110107	3.79883	1.2758		Function unknown	repressor of biofilm formation by indole transport regulation	Non-Essential	Non-essential
b1060	bssS	bssS	0.522769	3.03883	1.1548		Function unknown	biofilm regulator	Non-Essential	Unknown
b3966	BtuB	btuB	1.6503	0.580357	1.17834	outer membrane receptor for transport of vitamin B12, E colicins, and bacteriophage BF23	Receptor for vitamin B12, E colicins, and phage BF23; also C1 phage absorption	vitamin B12/cobalamin outer membrane transporter	Non-Essential	Non-essential
b1711	BtuC	btuC	1.03366	1.1801	1.32066	BtuC	Vitamin B12 transport	vitamin B12 transporter subunit: membrane component of ABC superfamily	Non-Essential	Non-essential
b1709	BtuD	btuD	1.07354	1.47975	0.609048	BtuD	B12 transport, membrane associated	vitamin B12 transporter subunit : ATP-binding component of ABC superfamily	Non-Essential	Non-essential
b1710	BtuE	btuE	1.64689	1.27035	0.494317	thioredoxin/glutathione peroxidase	Not required for vitamin B12 transport, perhaps periplasmic protein	predicted glutathione peroxidase	Essential	Non-essential
b0158	BtuF	btuF	0.982148	0.859525	1.40439	periplasmic vitamin B12 binding protein	Function unknown	vitamin B12 transporter subunit: periplasmic-binding component of ABC superfamily	Non-Essential	Unknown
b1270	BtuR	btuR	0.473341	0.885618	1.37203	cobinamide adenosyltransferase / cobalamin adenosyltransferase	Regulatory gene affecting btuB	cob(I)alamin adenolsyltransferase/cobinamide ATP-dependent adenolsyltransferase	Essential	Non-essential
b4131	CadA	cadA	0.890762	1.64127	0.809177	CadA	Lysine decarboxylase	lysine decarboxylase, acid-inducible	Non-Essential	Non-essential
b4132	CadB	cadB	2.31506	0.992423	0.968226	CadB cadaverine/lysine APC exchanger	Arginine/ornithine antiporter, probably	predicted lysine/cadaverine transporter	Non-Essential	Non-essential
b4133	CadC	cadC	2.54662	1.09588	1.11545	CadC DNA-binding transcriptional activator	Regulatory gene	DNA-binding transcriptional activator	Undetermined	Non-essential
b0039	CaiA	caiA	0.798196	0.891183	1.77397	crotonobetainyl-CoA reductase	Carnitine metabolism, oxidoreductase	crotonobetaine reductase subunit II, FAD-binding	Non-Essential	Non-essential
b0038	CaiB	caiB	1.11673	0.932971	1.39146	CaiB monomer	Carnitine dehydratase	crotonobetainyl CoA:carnitine CoA transferase	Non-Essential	Non-essential
b0037	CaiC	caiC	0.806822	0.722217	1.56612	carnitine-CoA ligase	Crotonobetain/carnitine-CoA ligase	probable crotonobetaine/carnitine-CoA ligase	Non-Essential	Non-essential
b0036	CaiD	caiD	0.822773	1.56377	1.48216	crotonobetainyl-CoA hydratase	Putative enoyl hydratase/isomerase with carnitine racemase activity	carnitinyl-CoA dehydratase	Non-Essential	Non-essential
b0035	CaiE	caiE	0.879168	1.22977	1.06092	predicted acyl transferase	Stimulates carnitine racemase activity of CaiD and CaiB activity	stimulator of CaiD and CaiB enzyme activities	Non-Essential	Non-essential
b0034	CaiF	caiF	0.500104	0.931349	2.28791	CaiF	Regulatory gene; transcriptional activation of cai operon	DNA-binding transcriptional activator	Non-Essential	Non-essential
b0040	CaiT	caiT	1.17662	0.864765	1.03394	CaiT	Putative carnitine/betaine transport	predicted transporter	Non-Essential	Non-essential
b0126	Can	can	2.86453	0.706314	0.759056	carbonic anhydrase 2 monomer	Function unknown	carbonic anhydrase	Essential	Essential
b0032	CarA	carA	0.489998	0.443624	1.11598	CarA	Carbamoylphosphate synthase (glutamine-hydrolysing) light subunit	carbamoyl phosphate synthetase small subunit, glutamine amidotransferase	Non-Essential	Non-essential
b0033	CarB	carB	0.531862	0.597904	1.63768	CarB	Carbamoylphosphate synthase (ammonia), heavy subunit	carbamoyl-phosphate synthase large subunit	Non-Essential	Non-essential
b2755	Cas1	ygbT	1.61647	1.12978	1.00711	multifunctional nuclease	Function unknown	CRISP-associated protein Cas1, predicted DNA endonuclease	Non-Essential	Unknown
b2761	Cas3	ygcB	1.38119	1.34922	1.13027	predicted fused HD nuclease and DEAD box helicase	Function unknown	Cas3 predicted helicase needed for Cascade anti-viral activity	Undetermined	Unknown
b2758	CasC	ygcJ	5.4153	1.23693	0.921906	Cascade subunit C	Function unknown	CRISP RNA (crRNA) containing Cascade antiviral complex protein	Non-Essential	Unknown
b2756	CasE	ygcH	2.38224	1.14402	0.950428	crRNA endonuclease	Function unknown	CRISPR RNA precursor cleavage enzyme	Non-Essential	Unknown
b1987	Cbl	cbl	1.93772	1.15878	0.886008	Cbl DNA-binding transcriptional activator	Cys regulon member; perhaps an accessory regulatory circuit within the cys regulon	DNA-binding transcriptional activator for the ssuEADCB and tauABCD operons	Undetermined	Non-essential
b1000	CbpA	cbpA	0.811386	2.10609	0.736567	CbpA monomer	Recognizes a curved DNA sequence; sequence similarity to DnaJ	curved DNA-binding protein, DnaJ homologue that functions as a co-chaperone of DnaK	Non-Essential	Non-essential
b0999	cbpM	cbpM	0.721348	2.01798	0.747453		Function unknown	modulator of CbpA co-chaperone	Essential	Non-essential
b3690	CbrA	cbrA	1.04128	1.18194	1.33096	predicted oxidoreductase with FAD/NAD(P)-binding domain	Function unknown	predicted oxidoreductase with FAD/NAD(P)-binding domain	Non-Essential	Unknown
b3716	CbrB	cbrB	2.18516	0.808564	1.09912	predicted inner membrane protein	Function unknown	inner membrane protein, creBC regulon	Non-Essential	Non-essential
b3717	CbrC	cbrC	2.51672	0.771553	1.03802	colicin E2 tolerance protein	Function unknown	conserved protein, UPF0167 family	Non-Essential	Non-essential
b3056	Cca	cca	0.934767	1.19495	0.920218	fused tRNA nucleotidyltransferase / 2',3'-cyclic phosphodiesterase / 2' nucleotidase and phosphatase	tRNA nucleotidyl transferase	fused tRNA nucleotidyl transferase/2'3'-cyclic phosphodiesterase/2'nucleotidase and phosphatase	Essential	Non-essential
b2201	CcmA	ccmA	0.221983	1.705	6.38261	CcmA	ABC transporter, ATPase subunit	heme exporter subunit	Non-Essential	Non-essential
b2200	CcmB	ccmB	0.326294	1.54269	4.46236	CcmB	ABC transporter, ATPase subunit	heme exporter subunit	Non-Essential	Non-essential
b2199	CcmC	ccmC	0.284689	1.3583	3.98497	CcmC	ABC transporter, heme binding	heme exporter subunit	Non-Essential	Non-essential
b2198	CcmD	ccmD	0.313733	1.29923	4.13163	CcmD	Cytochrome c related	cytochrome c biogenesis protein	Non-Essential	Non-essential
b2197	CcmE	ccmE	0.347314	1.1938	3.15021	CcmE	Cytochrome c related	periplasmic heme chaperone	Essential	Non-essential
b2196	CcmF	ccmF	0.307526	0.870095	2.43219	cytochrome c-type biogenesis protein	Required for synthesis of c-type cytochromes; similarity with NrfE	heme lyase, CcmF subunit	Non-Essential	Non-essential
b2195	CcmG	ccmG	0.462723	1.12409	2.15159	CcmG	Thioredoxin homolog; thiol-disulfide interchange protein	periplasmic thioredoxin of cytochrome c-type biogenesis	Non-Essential	Non-essential
b2194	CcmH	ccmH	0.343496	1.09217	1.89885	CcmH	Required for synthesis of c-type cytochromes; similarity with NrfF and NrfG	heme lyase, CcmH subunit	Non-Essential	Non-essential
b0162	CdaR	cdaR	0.585436	0.827155	1.0954	CdaR DNA-binding transcriptional activator	Function unknown	DNA-binding transcriptional regulator for gar and gud operons	Non-Essential	Unknown
b2143	Cdd	cdd	0.736138	1.42644	1.01892	Cdd	Deoxycytidine deaminase; mutants 5-fluorodeoxycytidine resistant	cytidine/deoxycytidine deaminase	Non-Essential	Non-essential
b3918	Cdh	cdh	1.6803	0.832439	1.03511	CDP-diglyceride hydrolase / CDP-diacylglycerol pyrophosphatase	CDP-diglyceride hydrolase	CDP-diacylglycerol phosphotidylhydrolase	Non-Essential	Non-essential
b0175	CdsA	cdsA	1.04267	0.982175	1.14018	CDP-diglyceride synthetase	CDP-diglyceride synthase	CDP-diglyceride synthase	Essential	Essential
b1731	CedA	cedA	1.82013	0.896088	0.868652	cell division modulator	Modulates cell division, affects inhibition after overreplication of chromosome in dnaAcos mutants	cell division modulator	Non-Essential	Unknown
b1661	Cfa	cfa	0.905571	2.40462	0.594865	cyclopropane fatty acyl phospholipid synthase	Cyclopropane fatty acid synthase	cyclopropane fatty acyl phospholipid synthase (unsaturated-phospholipid methyltransferase)	Non-Essential	Non-essential
b1216	ChaA	chaA	0.786189	0.76669	1.22914	ChaA sodium/proton transporter	Ca2? antiporter	calcium/sodium:proton antiporter	Non-Essential	Non-essential
b1217	chaB	chaB	1.53923	1.54135	0.403066		Accessory and regulatory protein for chaA	cation transport regulator	Undetermined	Non-essential
b1218	ChaC	chaC	3.2735	1.21977	0.675217	predicted cation transport protein	Accessory and regulatory protein for chaA	cation transport regulator	Non-Essential	Non-essential
b1736	ChbA	chbA	1.49822	0.897344	0.991299	ChbA	N,N'-diacetylchitobiose utilization, putative enzyme IIA of PTS transport system	N,N'-diacetylchitobiose-specific enzyme IIA component of PTS	Essential	Non-essential
b1738	ChbB	chbB	2.06874	0.961898	0.803645	ChbB	N,N'-diacetylchitobiose utilization, putative enzyme IIB of PTS transport system	N,N'-diacetylchitobiose-specific enzyme IIB component of PTS	Essential	Non-essential
b1737	ChbC	chbC	1.25259	0.878375	0.718521	ChbC	N,N'-diacetylchitobiose utilization, putative enzyme IIC of PTS transport system	N,N'-diacetylchitobiose-specific enzyme IIC component of PTS	Non-Essential	Non-essential
b1734	ChbF	chbF	2.10575	0.962756	0.962821	diacetylchitobiose-6-phosphate hydrolase	N,N'-diacetylchitobiose utilization, putative phospho-chitobiase	phospho-chitobiase	Non-Essential	Non-essential
b1733	chbG	chbG	0.898634	0.638685	0.825217		Member of chb operon, function unknown	conserved protein, UPF0249 family	Non-Essential	Unknown
b1735	ChbR	chbR	3.87409	0.838431	0.864354	ChbR DNA-binding transcriptional dual regulator	N,N'-diacetylchitobiose utilization, putative repressor of chb operon	rRepressor, chb operon for N,N'-diacetylchitobiose utilization	Non-Essential	Non-essential
b1888	CheA	cheA	0.0970685	0.429571	1.27853	CheA(S)	Autophosphorylating histidine kinase of chemotactic response; clockwise and counterclockwise signals; Fla regulon	fused chemotactic sensory histidine kinase in two-component regulatory system with CheB and CheY: sensory histidine kinase/signal sensing protein	Non-Essential	Non-essential
b1883	CheB	cheB	0.176829	1.24765	1.73649	CheB	Protein methylesterase; flagellar regulon member	fused chemotaxis regulator: protein-glutamate methylesterase in two-component regulatory system with CheA	?	Non-essential
b1884	CheR	cheR	0.112207	1.0139	2.26389	chemotaxis protein methyltransferase	Protein methyltransferase (in chemotactic response); flagellar regulon	chemotaxis regulator, protein-glutamate methyltransferase	Essential	Non-essential
b1887	CheW	cheW	0.0924319	0.632468	1.69551	CheW	Signal transduction; couples CheA to chemoreceptor control by promoting CheW/CheA/Tsr; 925 flagellar regulon	purine-binding chemotaxis protein	Essential	Non-essential
b1882	CheY	cheY	0.0721282	0.739464	2.60351	chemotaxis regulator transmitting signal to flagellar motor component	Response regulator CheY for chemotactic signal transduction; flagellar regulon member	chemotaxis regulator transmitting signal to flagellar motor component	Non-Essential	Non-essential
b1881	CheZ	cheZ	1.10712	1.57099	1.00791	CheZ	Chemotactic signal transduction; flagellar regulon member	chemotaxis regulator, protein phosphatase for CheY	Non-Essential	Non-essential
b3338	ChiA	chiA	2.93031	1.10823	0.873673	endochitinase	Function unknown	periplasmic endochitinase	Non-Essential	Unknown
b0681	ChiP	ybfM	0.726756	0.907374	0.900894	ChiP	Function unknown	chitoporin, uptake of chitosugars	Non-Essential	Unknown
b1741	Cho	cho	1.2693	0.564724	1.2438	endonuclease of nucleotide excision repair	Function unknown	endonuclease of nucleotide excision repair	Essential	Unknown
b4225	ChpB	chpB	0.700571	1.27516	1.09302	ChpB toxin of the ChpB-ChpS toxin-antitoxin system	ChpAB growth inhibitor, homology to pemK	toxin of the ChpB-ChpS toxin-antitoxin system	Non-Essential	Non-essential
b4224	ChpS	chpS	0.847276	1.08826	0.946323	ChpS antitoxin of the ChpB-ChpS toxin-antitoxin system	Supresses ChpB	antitoxin of the ChpBS toxin-antitoxin system	Essential	Non-essential
b2155	CirA	cirA	0.687475	0.572628	0.456405	outer membrane receptor involved in uptake of ferric dihyroxybenzoylserine	Colicin I receptor production	catecholate siderophore receptor CirA	Non-Essential	Non-essential
b0618	CitC	citC	0.909382	0.60305	0.856139	citrate lyase synthetase	Putative acetate:SH-citrate lyase ligase	[citrate [pro-3S]-lyase] ligase	Non-Essential	Unknown
b0617	CitD	citD	1.04557	1.16762	1.28552	citrate lyase, acyl carrier gamma subunit	Putative citrate lyase acyl carrier protein	citrate lyase, acyl carrier (gamma) subunit	Non-Essential	Unknown
b0616	CitE	citE	0.994771	1.61313	1.24971	citrate lyase, citryl-ACP lyase beta subunit	Putative citrate lyase beta chain	citrate lyase, citryl-ACP lyase (beta) subunit	Non-Essential	Unknown
b0615	CitF	citF	1.66476	1.52448	1.31422	citrate lyase, citrate-ACP transferase alpha subunit	Putative citrate lyase alpha chain	citrate lyase, citrate-ACP transferase (alpha) subunit	Non-Essential	Unknown
b0613	CitG	citG	2.09554	1.36564	0.896423	triphosphoribosyl-dephospho-CoA synthase	Putative cit operon gene of unknown function	2-(5''-triphosphoribosyl)-3'-dephosphocoenzyme-A synthase	Non-Essential	Unknown
b0612	CitT	citT	1.27348	0.941441	1.00028	CitT citrate DASS Transporter	Putative cit operon gene of unknown function; predicted integral membrane protein	citrate:succinate antiporter	Non-Essential	Unknown
b0614	CitX	citX	0.528743	1.48364	1.15763	apo-citrate lyase phosphoribosyl-dephospho-CoA transferase	Putative cit operon gene of unknown function	apo-citrate lyase phosphoribosyl-dephospho-CoA transferase	Non-Essential	Unknown
b0155	ClcA	clcA	0.891011	1.21451	0.812382	ClcA chloride/proton antiporter	Function unknown	chloride channel, voltage-gated	Non-Essential	Unknown
b2027	Cld	cld	1.74715	1.76103	1.08729	regulator of length of O-antigen component of lipopolysaccharide chains	Regulator of lipopolysaccharide O-chain length; gene studied in Salmonella and non-K-12 strains	regulator of length of O-antigen component of lipopolysaccharide chains	Non-Essential	Non-essential
b0882	ClpA	clpA	0.798349	1.28702	0.958224	ClpA	Clp ATP-dependent protease, ATP-binding subunit	ATPase and specificity subunit of ClpA-ClpP ATP-dependent serine protease, chaperone activity	Non-Essential	Non-essential
b2592	ClpB	clpB	0.56069	3.09285	1.31164	ClpB chaperone	ClpB protease, ATP dependent	protein disaggregation chaperone	Non-Essential	Non-essential
b0437	ClpP	clpP	1.11861	0.757765	1.2508	ClpP	ClpP ATP-dependent protease proteolytic subunit	proteolytic subunit of ClpA-ClpP and ClpX-ClpP ATP-dependent serine proteases	Non-Essential	Non-essential
b0881	ClpS	clpS	0.787631	1.19206	0.934547	specificity factor for ClpA-ClpP chaperone-protease complex	Function unknown	regulatory protein for ClpA substrate specificity	Essential	Unknown
b0438	ClpX	clpX	0.998712	1.30914	1.14703	ClpX	ClpX protease, which activates ClpP	ATPase and specificity subunit of ClpX-ClpP ATP-dependent serine protease	Non-Essential	Non-essential
b1249	Cls	cls	0.821154	0.904158	1.28436	cardiolipin synthase	Cardiolipin synthase; mutants dihydroxybutylphosphonate resistant; novobiocin sensitivity	cardiolipin synthase 1	Non-Essential	Non-essential
b0910	Cmk	cmk	0.947172	0.95455	1.28279	(d)CMP kinase	CMP kinase; multicopy suppressor of UMP kinase mutations	cytidylate kinase	Essential	Non-essential
b1870	CmoA	cmoA	1.44467	1.32254	0.999871	predicted methyltransferase	Function unknown	tRNA cmo(5)U34 methyltransferase, SAM-dependent	Non-Essential	Non-essential
b1871	CmoB	cmoB	1.19701	1.1813	0.947484	predicted S-adenosyl-L-methionine-dependent methyltransferase	Function unknown	tRNA mo(5)U34 methyltransferase, SAM-dependent	Essential	Non-essential
b0842	Cmr	cmr	1.07007	1.86409	0.889158	MdfA/Cmr MFS multidrug transporter	Transmembrane multidrug/chloramphenicol efflux transporter	multidrug efflux system protein	Non-Essential	Non-essential
b2933	CmtA	cmtA	0.312081	1.53631	1.03981	CmtA	Similar to mannitol phosphotransferase enzymes	predicted fused mannitol-specific PTS enzymes: IIB component/IIC component	Non-Essential	Non-essential
b2934	CmtB	cmtB	1.06136	1.03638	1.10242	CmtB	Protein-N-phosphohistidine sugar P-transferase; enzyme III of PEP-PTS cryptic mannitol transport	predicted mannitol-specific enzyme IIA component of PTS	Non-Essential	Non-essential
b1625	Cnu	cnu	1.85321	0.907993	1.53758	H-NS- and StpA-binding protein	Function unknown	oriC-binding complex H-NS/Cnu	Non-Essential	Non-essential
b3974	CoaA	coaA	1.80763	0.771792	1.02815	pantothenate kinase monomer	Pantothenate kinase	pantothenate kinase	Essential	Non-essential
b3634	CoaD	coaD	1.25616	0.922832	1.14678	pantetheine-phosphate adenylyltransferase monomer	CMP-deoxy-D-manno-octulosonate-lipid A transferase	pantetheine-phosphate adenylyltransferase	Essential	Essential
b0103	CoaE	coaE	2.33479	1.48757	1.17956	dephospho-CoA kinase	Function unknown	dephospho-CoA kinase	Essential	Essential
b1120	CobB	cobB	1.21322	0.880628	1.424	protein deacetylase, Sir2 homolog	Partial cobalamin biosynthesis pathway present in E. coli (potential)	deacetylase of acetyl-CoA synthetase	Non-Essential	Unknown
b0638	CobC	cobC	1.69391	0.908096	1.08057	predicted alpha-ribazole-5'-P phosphatase	Partial cobalamin biosynthesis pathway present in E. coli (potential)	predicted alpha-ribazole-5'-P phosphatase	Non-Essential	Non-essential
b1992	CobS	cobS	1.75318	0.646265	0.963112	cobalamin 5'-phosphate synthase / cobalamin synthase	Partial cobalamin biosynthesis pathway present in E. coli	cobalamin synthase	Non-Essential	Non-essential
b1991	CobT	cobT	1.34336	0.694975	0.967032	CobT	Partial cobalamin biosynthesis pathway present in E. coli	nicotinate-nucleotide--dimethylbenzimidazole phosphoribosyltransferase	Non-Essential	Non-essential
b1993	CobU	cobU	1.35506	0.748094	1.00796	CobU	Partial cobalamin biosynthesis pathway present in E. coli	bifunctional cobinamide kinase/ cobinamide phosphate guanylyltransferase	Non-Essential	Non-essential
b0337	CodA	codA	0.467159	0.489623	1.17188	cytosine deaminase	Cytosine deaminase	cytosine deaminase	Non-Essential	Non-essential
b0336	CodB	codB	0.582383	0.665007	1.18494	CodB cytosine NCS1 transporter	Cytosine transport	cytosine transporter	Non-Essential	Non-essential
b0446	Cof	cof	1.12074	1.24726	1.19138	pyridoxal phosphatase / HMP-PP hydrolase	Complements deletion mutant for growth on succinate	thiamin pyrimidine pyrophosphate hydrolase	Non-Essential	Unknown
b0484	CopA	copA	1.55036	0.8097	5.66882	Cu+-exporting ATPase	Function unknown	copper transporter	Non-Essential	Non-essential
b3816	CorA	corA	1.10432	1.21805	0.900699	CorA magnesium ion MIT transporter	Mg2 transport system; mutants resistant to Co2, Mn2, and Ni2, insensitive to Ca2	magnesium/nickel/cobalt transporter	Essential	Non-essential
b3032	CpdA	cpdA	1.1026	1.4959	0.977694	cAMP phosphodiesterase	Affects cAMP requirement during growth on maltose; 3',5' cAMP phosphodiesterase	3',5' cAMP phosphodiesterase	Non-Essential	Non-essential
b4213	CpdB	cpdB	0.581953	0.702408	1.14711	2',3'-cyclic nucleotide 2'-phosphodiesterase / 3'-nucleotidase	2',3'-Cyclic nucleotide 2'-phosphodiesterase	2':3'-cyclic-nucleotide 2'-phosphodiesterase	Non-Essential	Non-essential
b2049	CpsB	cpsB	1.06328	1.25971	2.3302	mannose-1-phosphate guanylyltransferase	Colanic acid (CPS) biosynthesis; mannose 1-P guanyltransferase synthesis	mannose-1-phosphate guanyltransferase	Non-Essential	Non-essential
b2048	CpsG	cpsG	1.03934	1.18506	1.71942	phosphomannomutase	Phosphomannomutase isozyme; colanic acid biosynthesis synthesis	phosphomannomutase	Non-Essential	Non-essential
b3911	CpxA	cpxA	0.708563	1.4647	1.05019	CpxA sensory histidine kinase	Membrane sensor in two-component cpxAR signal transduction system; Kan-r, phage Q resistant; L-serine growth	sensory histidine kinase in two-component regulatory system with CpxR	Undetermined	Non-essential
b3912	CpxR	cpxR	0.567031	1.1112	0.780712	CpxR transcriptional dual regulator	Regulator in two-component cpxAR	DNA-binding response regulator in two-component regulatory system with CpxA	Non-Essential	Non-essential
b0624	CrcB	crcB	1.89664	1.35177	1.37863	protein involved in resistance to camphor-induced chromosome decondensation	High-copy crc-csp restores normal chromosome condensation in presence of camphor or mukB mutations	inner membrane protein associated with chromosome condensation	Essential	Unknown
b4397	creA	creA	1.16096	0.857089	1.24951		Function unknown; transcribed with cre operon	conserved protein	Non-Essential	Non-essential
b4398	CreB	creB	0.811629	0.807334	1.2761	CreB transcriptional regulator	Structurally homologous to creC (phoM)	DNA-binding response regulator in two-component regulatory system with CreC	Non-Essential	Non-essential
b4399	CreC	creC	1.01763	0.731381	1.05	CreC	Sensor in Pho regulon	sensory histidine kinase in two-component regulatory system with CreB or PhoB, regulator of the CreBC regulon	Non-Essential	Non-essential
b4400	CreD	creD	1.41342	2.06916	0.68941	predicted inner membrane protein	Colicin E2 tolerance	inner membrane protein	Non-Essential	Non-essential
b0240	Crl	crl	0.760299	0.620725	0.879654	Crl transcriptional regulator	Regulatory protein for curli (cryptic csgA)	sigma factor-binding protein, stimulates RNA polymerase holoenzyme formation	Non-Essential	Non-essential
b3357	Crp	crp	0.91179	0.811225	1.18731	CRP transcriptional dual regulator	cAMP receptor protein	DNA-binding transcriptional dual regulator	Undetermined	Non-essential
b2417	Crr	crr	0.65385	1.23102	0.858639	Crr	Phosphocarrier protein for glucose of the PTS; IIIglc	glucose-specific enzyme IIA component of PTS	Non-Essential	Non-essential
b2810	CsdA	csdA	1.21233	1.19485	1.48226	cysteine sulfinate desulfinase	Cysteine sulfinate desulfinase	cysteine sulfinate desulfinase	Non-Essential	Non-essential
b2811	CsdE	csdE	0.765173	1.14847	1.3251	CSD sulfur transfer protein	Function unknown	CsdA-binding activator	Essential	Non-essential
b2812	CsdL	ygdL	1.42849	1.05081	1.09653	CSD sulfur transfer protein	Function unknown	sulfur acceptor for CsdA	Non-Essential	Non-essential
b1042	CsgA	csgA	1.38841	0.757249	0.564934	curlin, major subunit	Curlin, sigma S (stationary phase) dependent, cryptic	cryptic curlin major subunit	Non-Essential	Non-essential
b1041	CsgB	csgB	5.01253	0.787063	0.472669	curlin, minor subunit precursor	Curlin nucleator protein, homology with major curlin, CsgA	curlin nucleator protein, minor subunit in curli complex	Non-Essential	Non-essential
b1043	CsgC	csgC	0.57065	0.890811	0.878773	putative curli production protein	Possible secretion or assembly protein for bacterial fibers, potential periplasmic protein	curli assembly protein	Non-Essential	Non-essential
b1040	CsgD	csgD	13.0955	0.815817	0.34415	CsgD DNA-binding transcriptional dual regulator	csgD insertions eliminate sigma S-dependent transcription from csgBA promoter	DNA-binding transcriptional activator for csgBA	Non-Essential	Non-essential
b1039	csgE	csgE	16.2894	0.697248	0.338468		Possible secretion or assembly protein for bacterial fibers	curli production assembly/transport componen	Essential	Non-essential
b1038	csgF	csgF	12.6134	0.708867	0.312702		Possible assembly or transport protein for curli	outer membrane protein involved in curlin assembly/transport	Non-Essential	Non-essential
b1037	CsgG	csgG	6.78435	0.730837	0.3458	curli production component	Possible assembly or transport protein for curli; novel lipoprotein	Curli production assembly/transport outer membrane lipoprotein	Non-Essential	Non-essential
b2659	CsiD	csiD	0.242114	1.31236	0.0880933	predicted protein	Function unknown	carbon starvation induced gene	Non-Essential	Non-essential
b2535	CsiE	csiE	0.924782	2.50584	0.582023	stationary phase inducible protein	Stationary phase inducible protein	stationary phase inducible protein	Non-Essential	Non-essential
b2664	CsiR	csiR	1.20177	0.694645	0.403289	CsiR DNA-binding transcriptional repressor	Function unknown	DNA-binding transcriptional repressor of csiD	Non-Essential	Non-essential
b3556	CspA	cspA	1.67733	0.442258	1.21745	CspA DNA-binding transcriptional activator	Cold shock protein CS7.4; similar to Y-box DNA binding proteins of eukaryotes; transcription factor	RNA chaperone and anti-terminator, cold-inducible	Non-Essential	Non-essential
b1557	CspB	cspB	1.78748	0.492302	2.84298	Qin prophage; cold shock protein; predicted DNA-binding transcriptional regulator	Cold shock protein with similarity to CspA	Qin prophage	Non-Essential	Non-essential
b1823	CspC	cspC	1.27991	0.832632	1.107	stress protein, member of the CspA family; predicted DNA-binding transcriptional regulator	Multicopy suppresses mukB mutants; cspA homolog	stress protein, member of the CspA-family	Undetermined	Non-essential
b0880	CspD	cspD	0.620933	2.3733	0.525406	DNA replication inhibitor	Similarity to CspA but not cold shock induced	inhibitor of DNA replication, cold shock protein homolog	Non-Essential	Non-essential
b0623	CspE	cspE	0.445647	2.10617	1.10172	transcription antiterminator and regulator of RNA stability	High copy promotes or protects chromosome condensation; cspA homolog	DNA-binding transcriptional repressor	Non-Essential	Non-essential
b1558	CspF	cspF	6.1122	0.996274	0.883605	Qin prophage; cold shock protein	Cold shock protein homolog	Qin prophage	Non-Essential	Non-essential
b0990	CspG	cspG	0.343042	0.576855	13.6875	cold shock protein CspG	Cold-induced CspA/B analog	cold shock protein homolog, cold-inducible	Non-Essential	Non-essential
b0989	CspH	cspH	5.13642	0.902238	0.868831	stress protein, member of the CspA family	Cold shock protein homolog	stress protein, member of the CspA-family	?	Non-essential
b1552	CspI	cspI	5.22423	0.932576	1.48059	Qin prophage; cold shock protein	Cold shock protein homolog	Qin prophage	?	Non-essential
b2696	CsrA	csrA	0.59319	1.01729	1.04297	carbon storage regulator; pleiotropic regulatory protein for carbon source metabolism	Regulatory gene inhibiting glycogen biosynthesis; global regulatory protein	pleiotropic regulatory protein for carbon source metabolism	Undetermined	Non-essential
b3252	CsrD	csrD	0.962084	1.20792	0.895156	regulator of CsrB and CsrC decay	Function unknown	targeting factor for csrBC sRNA degradation	Non-Essential	Non-essential
b0598	CstA	cstA	1.86484	0.447216	0.566559	peptide transporter induced by carbon starvation	Starvation induced stress response protein	carbon starvation protein	Non-Essential	Non-essential
b0123	CueO	cueO	1.38681	0.745428	2.03856	multicopper oxidase with role in copper homeostasis	Function unknown	multicopper oxidase (laccase)	Non-Essential	Unknown
b0487	CueR	cueR	0.666109	1.30384	0.86976	CueR transcriptional dual regulator	Function unknown	DNA-binding transcriptional activator of copper-responsive regulon genes	?	Non-essential
b0575	CusA	cusA	4.06004	0.627007	19.7932	CusA	Function unknown	copper/silver efflux system, membrane component	Non-Essential	Non-essential
b0574	CusB	cusB	7.9297	0.49777	27.4971	membrane fusion protein of the CusCFBA copper efflux system	Function unknown	copper/silver efflux system, membrane fusion protein	Non-Essential	Non-essential
b0572	CusC	cusC	11.8443	0.786075	20.4293	outer membrane factor of the CusCFBA copper/silver efflux system	Function unknown	copper/silver efflux system, outer membrane component	Non-Essential	Non-essential
b0573	CusF	cusF	9.64909	0.458829	27.8063	periplasmic copper/silver-binding protein	Function unknown	periplasmic copper- and silver-binding protein	Non-Essential	Non-essential
b0571	CusR	cusR	1.56691	0.907893	4.09538	CusR	Function unknown	DNA-binding response regulator in two-component regulatory system with CusS	Non-Essential	Non-essential
b0570	CusS	cusS	1.32977	0.830626	4.23399	CusS sensory histidine kinase	Function unknown	sensory histidine kinase in two-component regulatory system with CusR, senses copper ions	Non-Essential	Non-essential
b4137	CutA	cutA	0.776411	1.09188	1.25311	copper binding protein CutA	Copper sensitivity; possible role in cytochrome c maturation; cytochrome c-like	divalent-cation tolerance protein, copper sensitivity	Non-Essential	Non-essential
b1874	CutC	cutC	0.172769	1.00498	1.09368	copper homeostasis protein	Copper sensitivity	copper homeostasis protein	Essential	Non-essential
b2313	CvpA	cvpA	0.548205	1.13907	1.35623	membrane protein required for colicin V production	Affects Col V production; member of purF operon	membrane protein required for colicin V production	Essential	Non-essential
b3806	CyaA	cyaA	1.62979	0.722926	0.956984	adenylate cyclase	Adenylate cyclase	adenylate cyclase	Non-Essential	Non-essential
b3807	CyaY	cyaY	0.885355	1.21379	1.12127	frataxin, iron-binding and oxidizing protein	Function unknown, convergent upon cyaA	iron-dependent inhibitor of iron-sulfur cluster formation	Non-Essential	Non-essential
b1418	CybB	cybB	1.32383	0.564516	1.55447	cytochrome b561	Cytochrome b561	cytochrome b561	Non-Essential	Non-essential
b4236	CybC	cybC	1.02065	1.17825	0.860932	cytochrome b562 (soluble)	Cytochrome b562	pseudo	?	Non-essential
b4208	CycA	cycA	0.903985	0.610201	0.538596	CycA serine/alanine/glycine APC transporter	D-alanine, D-serine, glycine permease	D-alanine/D-serine/glycine transporter	Non-Essential	Unknown
b0733	CydA	cydA	0.368147	1.01238	10.2736	cytochrome bd-I terminal oxidase subunit I	Cytochrome d terminal oxidase, polypeptide subunit I	cytochrome d terminal oxidase, subunit I	Essential	Non-essential
b0734	CydB	cydB	0.437052	1.15653	8.39757	cytochrome bd-I terminal oxidase subunit II	Cytochrome d terminal oxidase, polypeptide subunit II	cytochrome d terminal oxidase, subunit II	Essential	Non-essential
b0886	CydC	cydC	0.966545	0.674375	1.53708	CydC	Cytochrome d terminal oxidase, possibly heme d component	fused glutathione, cysteine exporter subunits of ABC superfamily: membrane component/ATP-binding component	Essential	Non-essential
b0887	CydD	cydD	1.20387	0.672671	1.72234	CydD	ATP-binding cassette membrane transporter; bd-type oxidase	fused glutathione, cysteine exporter subunits of ABC superfamily: membrane component/ATP-binding component	Essential	Non-essential
b0338	CynR	cynR	1.11927	0.862814	0.885058	CynR DNA-binding transcriptional repressor	Transcriptional activator of cyn operon	transcriptional activator of cyn operon	Non-Essential	Non-essential
b0340	CynS	cynS	0.115295	1.25531	0.883847	cyanase monomer	Cyanate aminohydrolase	cyanate aminohydrolase	Essential	Non-essential
b0339	CynT	cynT	0.187919	1.17413	0.85846	carbonic anhydrase monomer	Carbonic anhydrase	carbonic anhydrase	Non-Essential	Non-essential
b0341	CynX	cynX	0.243305	2.9738	0.962487	CynX cyanate MFS transporter	Apparent hydrophobic protein, member of cyn operon	predicted cyanate transporter	Non-Essential	Non-essential
b0432	CyoA	cyoA	0.429994	0.606004	1.42472	cytochrome bo terminal oxidase subunit II	Cytochrome o oxidase subunit II; cytochrome bo3 ubiquinol oxidase subunit II	cytochrome o ubiquinol oxidase subunit II	Non-Essential	Non-essential
b0431	CyoB	cyoB	0.434306	0.578527	1.01548	cytochrome bo terminal oxidase subunit I	Cytochrome o oxidase subunit I	cytochrome o ubiquinol oxidase subunit I	Non-Essential	Non-essential
b0430	CyoC	cyoC	0.555313	0.578673	0.940839	cytochrome bo terminal oxidase subunit III	Cytochrome o oxidase subunit III	cytochrome o ubiquinol oxidase subunit III	Non-Essential	Non-essential
b0429	CyoD	cyoD	0.489274	0.645506	0.969978	cytochrome bo terminal oxidase subunit IV	Cytochrome o oxidase subunit IV	cytochrome o ubiquinol oxidase subunit IV	Essential	Non-essential
b0428	CyoE	cyoE	0.610672	0.734033	0.979559	heme O synthase	Cytochrome o oxidase subunit, protoheme IX farnesyltransferase	protoheme IX farnesyltransferase	Non-Essential	Non-essential
b2422	CysA	cysA	0.617955	1.07021	0.394806	CysA	Sulfate permease; chromate resistance	sulfate/thiosulfate transporter subunit	Non-Essential	Non-essential
b1275	CysB	cysB	3.81646	0.643694	1.26082	CysB	Positive regulator for cys regulon	DNA-binding transcriptional dual regulator, O-acetyl-L-serine-binding	Non-Essential	Non-essential
b2750	CysC	cysC	0.866186	1.33911	0.429532	CysC	Adenylylsulfate kinase	adenosine 5'-phosphosulfate kinase	?	Non-essential
b2752	CysD	cysD	1.12684	2.08749	0.340347	CysD	Sulfate adenylyltransferase	sulfate adenylyltransferase, subunit 2	Non-Essential	Non-essential
b3607	CysE	cysE	0.771538	0.938365	0.708732	serine acetyltransferase monomer	Serine acetyltransferase	serine acetyltransferase	Essential	Non-essential
b3368	CysG	cysG	1.15971	0.9747	2.3792	CysG	Uroporphyrinogen III methyltransferase; transcribed from nirB operon and cysG promoters	fused siroheme synthase 1,3-dimethyluroporphyriongen III dehydrogenase and siroheme ferrochelatase/uroporphyrinogen methyltransferase	Undetermined	Non-essential
b2762	CysH	cysH	1.01939	1.35093	0.499702	CysH	Adenylylsulfate reductase	3'-phosphoadenosine 5'-phosphosulfate reductase	Non-Essential	Non-essential
b2763	CysI	cysI	0.682556	1.36083	0.488789	sulfite reductase, hemoprotein subunit	Sulfite reductase, alpha-subunit	sulfite reductase, beta subunit, NAD(P)-binding, heme-binding	Non-Essential	Non-essential
b2764	CysJ	cysJ	0.821508	1.70141	0.41363	sulfite reductase, flavoprotein subunit	Sulfite reductase, beta-subunit	sulfite reductase, alpha subunit, flavoprotein	Non-Essential	Non-essential
b2414	CysK	cysK	0.370979	1.47482	0.500209	CysK	Cysteine synthase; homodimer; selenate resistance, azaserine resistance	cysteine synthase A, O-acetylserine sulfhydrolase A subunit	Non-Essential	Non-essential
b2421	CysM	cysM	0.715707	0.628013	0.697375	CysM	o-Acetylserine sulfhydrolase B	cysteine synthase B (O-acetylserine sulfhydrolase B)	Non-Essential	Non-essential
b2751	CysN	cysN	0.840517	1.36456	0.410796	CysN	ATP sulfurylase (ATP:sulfate adenylyltransferase)	sulfate adenylyltransferase, subunit 1	Non-Essential	Non-essential
b2425	CysP	cysP	0.566961	1.88223	0.339476	CysP	Periplasmic sulfate binding protein	thiosulfate transporter subunit	Non-Essential	Non-essential
b4214	CysQ	cysQ	0.96134	2.255	0.611073	adenosine-3'(2'),5'-bisphosphate nucleotidase	Requirement for sulfite or cysteine during aerobic growth	PAPS (adenosine 3'-phosphate 5'-phosphosulfate) 3'(2'),5'-bisphosphate nucleotidase	Non-Essential	Non-essential
b0526	CysS	cysS	0.816976	0.661507	1.40749	cysteinyl-tRNA synthetase	Cysteinyl-tRNA synthetase	cysteinyl-tRNA synthetase	Essential	Essential
b2424	CysU	cysU	1.08395	1.98857	0.378161	CysU	Cysteine transport system; may also transport molybdate	sulfate/thiosulfate transporter subunit	Non-Essential	Non-essential
b2423	CysW	cysW	0.891494	1.42251	0.348551	CysW	Membrane-bound sulfate transport protein; may also transport molybdate	sulfate/thiosulfate transporter subunit	Essential	Non-essential
b2413	CysZ	cysZ	0.955481	0.932636	1.60156	predicted inner membrane protein	ORF upstream of cysK	predicted inner membrane protein	Non-Essential	Non-essential
b3934	CytR	cytR	1.0368	0.651597	1.21028	CytR	Regulatory gene for deo, udp, and cdd; mutants show improved growth on uridine	DNA-binding transcriptional dual regulator	Non-Essential	Non-essential
b0632	DacA	dacA	1.36735	0.673852	1.37876	D-alanyl-D-alanine carboxypeptidase, fraction A; penicillin-binding protein 5	D-alanine carboxypeptidase IA; penicillin-binding protein; deletion suppresses ftsK mutant block	D-alanyl-D-alanine carboxypeptidase (penicillin-binding protein 5)	Non-Essential	Non-essential
b3182	DacB	dacB	0.725633	0.802599	1.40576	D-alanyl-D-alanine endopeptidase	D-Alanine carboxypeptidase IB; penicillin-binding protein	D-alanyl-D-alanine carboxypeptidase	Non-Essential	Non-essential
b0839	DacC	dacC	0.669716	1.194	0.669345	penicillin-binding protein 6	Penicillin-binding protein 6	D-alanyl-D-alanine carboxypeptidase (penicillin-binding protein 6a)	Non-Essential	Non-essential
b2010	DacD	dacD	2.12027	0.975808	0.96905	DD-carboxypeptidase, penicillin-binding protein 6b	Penicillin-binding protein 6b	D-alanyl-D-alanine carboxypeptidase (penicillin-binding protein 6b)	Non-Essential	Non-essential
b1189	DadA	dadA	0.6241	1.37161	1.08181	D-amino acid dehydrogenase, small subunit	D-amino acid dehydrogenase subunit	D-amino acid dehydrogenase	Essential	Non-essential
b1190	DadX	dadX	0.868769	1.29947	1.0631	DadX	Alanine racemase	alanine racemase 2, PLP-binding	Non-Essential	Non-essential
b3387	Dam	dam	1.82777	0.879255	1.30005	DNA adenine methyltransferase	DNA adenine methylase	DNA adenine methylase	Non-Essential	Non-essential
b3388	DamX	damX	1.003	1.0796	0.945639	cell division protein DamX	Interferes with cell division, upstream of dam gene	cell division protein that binds to the septal ring	Non-Essential	Non-essential
b3060	Dan	ttdR	0.524026	1.05086	0.930704	Dan	Function unknown	transcriptional activator of ttdABT	Non-Essential	Unknown
b2478	DapA	dapA	0.880203	0.716882	1.36207	DapA	Dihydrodipicolinate synthase	dihydrodipicolinate synthase	Essential	Non-essential
b0031	DapB	dapB	1.72935	0.681894	1.09618	DapB	Dihydrodipicolinate reductase	dihydrodipicolinate reductase	Essential	Non-essential
b0166	DapD	dapD	1.04088	0.519739	1.17725	tetrahydrodipicolinate succinylase subunit	2,3,4,5-tetrahydropyridine-2-carboxylate N-succinyltransferase	2,3,4,5-tetrahydropyridine-2-carboxylate N-succinyltransferase	Essential	Non-essential
b2472	DapE	dapE	1.02762	1.19857	0.995	N-succinyl-L-diaminopimelate desuccinylase subunit	N-succinyl-diaminopimelate deacylase	N-succinyl-diaminopimelate deacylase	Essential	Non-essential
b3809	DapF	dapF	1.46597	0.686049	1.61528	diaminopimelate epimerase	Diaminopimelate epimerase	diaminopimelate epimerase	Essential	Non-essential
b1343	DbpA	dbpA	0.929631	1.35764	0.837011	ATP-dependent RNA helicase, specific for 23S rRNA	Binds DNA, RNA, only hydrolyses ATP in presence of 23S rRNA	ATP-dependent RNA helicase, specific for 23S rRNA	Non-Essential	Non-essential
b2065	Dcd	dcd	0.70282	0.777429	1.21427	Dcd	dCTP deaminase; mutants suppress lethal dut mutants	2'-deoxycytidine 5'-triphosphate deaminase	Non-Essential	Non-essential
b1961	Dcm	dcm	1.44987	0.791178	1.20729	DNA-cytosine methyltransferase	DNA cytosine methylase; internal cytosine methylated	DNA cytosine methylase	Essential	Non-essential
b1538	Dcp	dcp	1.03181	1.00255	0.922042	dipeptidyl carboxypeptidase II	Dipeptidyl carboxypeptidase II	dipeptidyl carboxypeptidase II	Non-Essential	Non-essential
b3472	DcrB	dcrB	0.607438	0.861447	1.48688	conserved protein involved in bacteriophage adsorption	Resistant to lytic phage C1; periplasmic protein perhaps anchored to inner membrane	periplasmic protein, predicted lipoprotein	Non-Essential	Non-essential
b3528	DctA	dctA	0.151932	2.6505	0.339201	DctA dicarboxylate DAACS transporter	Uptake of C-4 dicarboxylic acids; 3-fluoromalate resistance, D-tartrate resistant	C4-dicarboxylic acid, orotate and citrate transporter	Non-Essential	Non-essential
b3507	DctR	dctR	2.04298	1.37045	1.14697	predicted DNA-binding transcriptional regulator	Function unknown	predicted DNA-binding ranscriptional regulator	Non-Essential	Non-essential
b4138	DcuA	dcuA	0.588215	0.883685	1.97378	DcuA dicarboxylate Dcu transporter	C4-dicarboxylate transporter, anaerobic	C4-dicarboxylate antiporter	Non-Essential	Non-essential
b4123	DcuB	dcuB	0.392241	0.585275	0.969727	DcuB dicarboxylate Dcu transporter	C4-dicarboxylate transporter, anaerobic	C4-dicarboxylate antiporter	Non-Essential	Non-essential
b0621	DcuC	dcuC	1.48698	0.705399	3.48267	DcuC dicarboxylate transporter	C4-dicarboxylate carrier, anaerobic; W3110 has an IS5 insertion	anaerobic C4-dicarboxylate transport	Non-Essential	Non-essential
b4124	DcuR	dcuR	0.494884	0.766997	0.855992	DcuR transcriptional activator	C4-dicarboxylate regulation of anaerobic fumurate respiratory system; two-component system response regulator	DNA-binding response regulator in two-component regulatory system with DcuS	Non-Essential	Non-essential
b4125	DcuS	dcuS	2.93829	0.977999	0.918486	DcuS sensory histidine kinase	C4-dicarboxylate regulation of anaerobic fumurate respiratory system; two-component system sensory histidine kinase	sensory histidine kinase in two-component regulatory system with DcuR, regulator of anaerobic fumarate respiration	Non-Essential	Non-essential
b1919	DcyD	dcyD	0.526446	1.12872	0.738717	D-cysteine desulfhydrase monomer	Function unknown	D-cysteine desulfhydrase, PLP-dependent	Undetermined	Unknown
b0381	DdlA	ddlA	1.77267	1.28713	0.959922	D-alanine-D-alanine ligase A	D-Alanine:D-alanine ligase, ADP-forming	D-alanine-D-alanine ligase A	Non-Essential	Unknown
b0092	DdlB	ddlB	1.25966	0.84466	1.07544	ddlB	D-Alanine:D-alanine ligase	D-alanine:D-alanine ligase	Essential	Non-essential
b1488	DdpX	ddpX	0.56655	0.760958	0.45514	D-Ala-D-Ala dipeptidase	Function unknown	D-ala-D-ala dipeptidase, Zn-dependent	Non-Essential	Non-essential
b3162	DeaD	deaD	1.98691	0.721663	2.00477	DeaD, DEAD-box RNA helicase	Gene dosage-dependent suppressor of rpsB(ts) mutations; putative RNA helicase	ATP-dependent RNA helicase	Non-Essential	Non-essential
b2317	DedA	dedA	1.0587	0.928803	1.33252	conserved inner membrane protein	Temporary designation for genes in pdxB and folC operons; unknown function	conserved inner membrane protein	Non-Essential	Non-essential
b2314	DedD	dedD	0.75492	1.24569	1.05996	cell division protein DedD	Temporary designation for genes in pdxB and folC operons; unknown function	membrane-anchored periplasmic protein involved in septation	Non-Essential	Non-essential
b3287	Def	def	1.06606	1.3565	1.00663	peptide deformylase	Peptide deformylase, N-formylmethionylaminoacyl-tRNA deformylase	peptide deformylase	Essential	Essential
b0161	DegP	degP	0.446434	0.820206	1.09749	DegP	DegP periplasmic serine endoprotease, protease Do, required for high-temperature growth; sigma E promoter	serine endoprotease (protease Do), membrane-associated	Non-Essential	Non-essential
b3234	DegQ	degQ	1.24646	1.03702	0.78806	serine endoprotease, periplasmic	Periplasmic serineendoprotease	serine endoprotease, periplasmic	Essential	Non-essential
b3235	DegS	degS	1.18481	1.13649	1.24018	DegS serine endoprotease	Periplasmic serineendoprotease	serine endoprotease, periplasmic	Non-Essential	Essential
b4382	DeoA	deoA	0.692489	1.94535	1.02092	DeoA	Thymidine phosphorylase	thymidine phosphorylase	Non-Essential	Non-essential
b4383	DeoB	deoB	0.754054	1.69942	1.01739	phosphopentomutase	Deoxyribouratase, phosphopentomutase	phosphopentomutase	Non-Essential	Non-essential
b4381	DeoC	deoC	0.386846	2.1208	0.904929	deoxyribose-phosphate aldolase	Deoxyribose-phosphate aldolase	2-deoxyribose-5-phosphate aldolase, NAD(P)-linked	Non-Essential	Non-essential
b4384	DeoD	deoD	0.450616	0.910365	0.901503	DeoD	Purine-nucleoside phosphorylase PNP	purine-nucleoside phosphorylase	Non-Essential	Non-essential
b0840	DeoR	deoR	1.02593	0.912985	1.3992	DeoR DNA-binding transcriptional repressor	Regulatory gene for deo operon	DNA-binding transcriptional repressor	Non-Essential	Non-essential
b2511	Der	der	1.18613	0.859113	0.794254	50S ribosomal subunit stability factor	Function unknown	GTPase	Essential	Unknown
b3639	Dfp	dfp	0.894099	0.97534	1.3412	Dfp	Flavoprotein affecting DNA synthesis and pantothenate metabolism	fused 4'-phosphopantothenoylcysteine decarboxylase/phosphopantothenoylcysteine synthetase, FMN-binding	Essential	Essential
b4042	DgkA	dgkA	0.815824	1.0821	1.10967	DgkA	Diglyceride kinase	diacylglycerol kinase	Undetermined	Non-essential
b3692	dgoA	dgoA		1.23261	1.18369		2-Oxo-3-deoxygalactonate 6-phosphate aldolase
b3693	DgoK	dgoK	1.13418	0.652612	0.916025	2-dehydro-3-deoxygalactonate kinase	2-Oxo-3-deoxygalactonate kinase	2-oxo-3-deoxygalactonate kinase	Non-Essential	Non-essential
b3691	DgoT	dgoT	0.702751	0.906247	1.05612	galactonate MFS transporter	Galactonate transport	D-galactonate transporter	Non-Essential	Non-essential
b1594	DgsA	dgsA	0.586722	1.25666	0.919876	DgsA DNA-binding transcriptional repressor	Affects function of phosphotransferase system enzyme IIA/IIB, anaerobic growth on glucosamine; binds NagC promoters; regulates manX; makes large colonies	Global DNA-binding transcriptional repressor	Non-Essential	Non-essential
b0160	Dgt	dgt	1.31232	0.678553	1.22944	Dgt	Deoxyguanosine 5'-triphosphate triphosphohydrolase	deoxyguanosine triphosphate triphosphohydrolase	Non-Essential	Non-essential
b1200	DhaK	dhaK	10.4379	0.000256342	0.984144	dihydroxyacetone kinase subunit K	Function unknown	dihydroxyacetone kinase, PTS-dependent, dihydroxyacetone-binding subunit	Non-Essential	Unknown
b1199	DhaL	dhaL	16.7197	0.000906928	1.11353	dihydroxyacetone kinase subunit L	Function unknown	dihydroxyacetone kinase, C-terminal domain	Essential	Unknown
b1198	DhaM	dhaM	10.1265	0.00248608	1.39715	dihydroxyacetone kinase subunit M	Function unknown	fused predicted dihydroxyacetone-specific PTS enzymes: HPr component/EI component	Non-Essential	Unknown
b1201	DhaR	dhaR	2.28356	0.8661	0.829736	DhaR DNA-binding transcriptional dual regulator	Function unknown	DNA-binding transcription activator of the dhaKLM operon	Non-Essential	Unknown
b3149	DiaA	diaA	1.31789	0.957374	1.02499	DnaA initiator-associating factor for replication initiation	Function unknown	DnaA initiator-associating factor for replication initiation	Non-Essential	Unknown
b1570	DicA	dicA	1.82825	0.872517	0.966847	DicA DNA-binding transcriptional repressor	Regulatory for dicB	Qin prophage	Essential	Non-essential
b1575	DicB	dicB	5.96788	0.913708	0.852104	Qin prophage; cell division inhibition protein	Control of cell division. activates MinC	Qin prophage	?	Non-essential
b1569	DicC	dicC	5.86702	0.900385	0.817499	Qin prophage; DNA-binding transcriptional regulator for DicB	Regulatory for dicB	Qin prophage	?	Non-essential
b0231	DinB	dinB	1.11806	1.96638	1.72762	DNA polymerase IV (Y-family DNA polymerase; translesion DNA synthesis)	Enhances mutatgenesis	DNA polymerase IV	Non-Essential	Non-essential
b3645	dinD	dinD	1.60434	0.769321	2.61408		Mutant cs phenotype filamentous with large nucleoid	DNA-damage-inducible protein	Non-Essential	Non-essential
b4044	DinF	dinF	1.56227	0.929397	2.0161	DinF MATE Transporter	Induced by UV and mitomycin C; SOS, lexA regulon	DNA-damage-inducible SOS response protein	Non-Essential	Non-essential
b0799	DinG	dinG	1.0065	0.916899	2.10738	ATP-dependent helicase	LexA regulated (SOS) repair enzyme	ATP-dependent DNA helicase	Non-Essential	Non-essential
b1061	DinI	dinI	1.90332	1.13529	2.39027	DNA damage-inducible protein I	Multicopy suppresses phenotype of cold-sensitive dinD filamentous mutation; inhibits RecA-mediated UmuC self-cleavage	DNA damage-inducible protein I	Non-Essential	Non-essential
b0226	DinJ	dinJ	1.1064	0.982277	0.860364	antitoxin of YafQ-DinJ toxin-antitoxin system	Induced by DNA damage	antitoxin of YafQ-DinJ toxin-antitoxin system	Non-Essential	Non-essential
b0055	DjlA	djlA	1.34423	1.08457	1.48007	chaperone with DnaK	Proposed to dock and interact with variety of membrane proteins; mutants rapidly accumulate suppressors	DnaJ-like protein, membrane anchored	Non-Essential	Non-essential
b0646	DjlB	djlB	2.19254	1.73311	0.962865	predicted chaperone	Function unknown	predicted co-chaperone	Non-Essential	Unknown
b3012	DkgA	dkgA	0.812876	2.04732	1.33036	methylglyoxal reductase [multifunctional]	Function unknown	2,5-diketo-D-gluconate reductase A	Non-Essential	Non-essential
b0207	DkgB	dkgB	1.69309	0.828957	0.861342	4-nitrobenzaldehyde reductase [multifunctional]	Function unknown	2,5-diketo-D-gluconate reductase B	Non-Essential	Unknown
b0145	DksA	dksA	0.560645	1.72	0.89938	RNA polymerase-binding transcription factor	High copy suppresses muk and TS growth and filamentation of dnaK mutant	DNA-binding transcriptional regulator of rRNA transcription, DnaK suppressor protein	Non-Essential	Non-essential
b2133	Dld	dld	0.92385	0.462763	1.31957	D-lactate dehydrogenase	D-lactate dehydrogenase; vinylglycolate resistance, FAD enzyme	D-lactate dehydrogenase, FAD-binding, NADH independent	Non-Essential	Non-essential
b1800	DmlA	yeaU	0.681876	1.44157	0.812372	D-malate dehydrogenase (decarboxylating)	Function unknown	D-malate oxidase, NAD-dependent	Undetermined	Unknown
b1799	DmlR	yeaT	1.22562	0.76859	1.22652	DmlR DNA-binding transcriptional regulator	Function unknown	DNA-binding transcriptional activator for dmlA	Undetermined	Unknown
b0894	DmsA	dmsA	0.904935	1.22639	7.89966	dimethyl sulfoxide reductase, chain A	DMSO reductase subunit A, anaerobic	dimethyl sulfoxide reductase, anaerobic, subunit A	Non-Essential	Non-essential
b0895	DmsB	dmsB	0.59769	1.16462	11.8803	dimethyl sulfoxide reductase, chain B	DMSO reductase subunit B; apparent Fe-S binding domain; anaerobic	dimethyl sulfoxide reductase, anaerobic, subunit B	Non-Essential	Non-essential
b0896	DmsC	dmsC	0.644636	1.11447	4.54134	dimethyl sulfoxide reductase, chain C	DMSO reductase subunit C, membrane bound	dimethyl sulfoxide reductase, anaerobic, subunit C	Non-Essential	Non-essential
b1591	DmsD	dmsD	1.15144	0.905192	1.39478	DMS reductase maturation protein	Function unknown	twin-argninine leader-binding protein for DmsA and TorA	Non-Essential	Non-essential
b3702	DnaA	dnaA	1.21947	1.27694	1.27354	chromosomal replication initiator protein DnaA; DNA-binding transcriptional dual regulator	DNA biosynthesis; initiation; binding protein	chromosomal replication initiator protein DnaA, DNA-binding transcriptional dual regulator	Essential	Essential
b4052	DnaB	dnaB	1.16191	0.885194	1.32806	DnaB	DNA biosynthesis; chain elongation	replicative DNA helicase	Essential	Essential
b4361	DnaC	dnaC	1.06484	1.27565	1.40727	chromosome replication; initiation and chain elongation	DNA biosynthesis; sliding clamp subunit, required for high processivity; DNA polymerase III beta-subunit	DNA biosynthesis protein	Essential	Essential
b0184	DnaE	dnaE	1.66785	1.02961	1.18146	DNA polymerase III, alpha subunit	DNA polymerase III, alpha-subunit; suppressor of dnaG mutation	DNA polymerase III alpha subunit	Essential	Essential
b3066	DnaG	dnaG	1.25	1.74558	1.04758	DNA primase	Primase; primer synthesis for leading- and lagging-strand synthesis	DNA primase	Essential	Essential
b0015	DnaJ	dnaJ	0.307383	3.05181	1.37701	chaperone with DnaK; heat shock protein	Chaperone with DnaK; DNA chain elongation; stress-related DNA biosynthesis, responsive to heat shock	chaperone Hsp40, co-chaperone with DnaK	Non-Essential	Non-essential
b0014	DnaK	dnaK	0.189932	3.17746	1.4759	chaperone Hsp70; DNA biosynthesis; autoregulated heat shock proteins	HSP-70-type molecular chaperone, with DnaJ; stress-related heat-shock DNA biosynthesis, ATP-regulated binding and release of polypeptide substrates	chaperone Hsp70, co-chaperone with DnaJ	Essential	Non-essential
b3701	DnaN	dnaN	1.10978	1.24428	1.24984	DnaN	DNA biosynthesis; sliding clamp subunit, required for high processivity; DNA polymerase III beta-subunit	DNA polymerase III, beta subunit	Undetermined	Essential
b0215	DnaQ	dnaQ	0.788263	1.41547	1.25303	DNA polymerase III, epsilon subunit	DNA polymerase III epsilon-subunit; streptomycin, azaserine resistant; 3' to 5' proofreading, lexA regulon	DNA polymerase III epsilon subunit	Essential	Non-essential
b4362	DnaT	dnaT	1.05932	1.24145	1.4769	DnaT	Primasomal protein i	DNA biosynthesis protein (primosomal protein I)	Essential	Essential
b0470	DnaX	dnaX	1.30612	0.903017	1.17315	DNA polymerase III, tau subunit	Subunit of DNA polymerase III holoenzyme; DNA elongation factor III; tau and gamma subunits	DNA polymerase III/DNA elongation factor III, tau and gamma subunits	Essential	Essential
b1490	DosC	yddV	3.39882	1.7786	0.4106	diguanylate cyclase	Function unknown	diguanylate cyclase	Non-Essential	Non-essential
b1489	DosP	dos	2.12677	0.697071	0.654585	c-di-GMP phosphodiesterase, heme-regulated	Function unknown	oxygen sensor, c-di-GMP phosphodiesterase, heme-regulated	Non-Essential	Non-essential
b0620	DpiA	dpiA	0.925812	1.01719	1.13169	DpiA	Destabilizes plasmid inheritance; two-component system sensor protein; regulates cit operon and appY gene	DNA-binding response regulator in two-component regulatory system with citA	Non-Essential	Non-essential
b0619	DpiB	dpiB	1.32456	1.23915	1.13099	DpiB sensory histidine kinase	Putative two-component system histidine protein kinase for DpiA protein	sensory histidine kinase in two-component regulatory system with citB	Non-Essential	Non-essential
b3544	DppA	dppA	0.796556	0.630844	1.17193	DppA	Uptake of dipeptides	dipeptide transporter	Non-Essential	Non-essential
b3543	DppB	dppB	0.861983	0.422026	1.68291	DppB	Uptake of dipeptides	dipeptide/heme transporter	Non-Essential	Non-essential
b3542	DppC	dppC	0.876328	0.482066	2.14122	DppC	Uptake of dipeptides	dipeptide/heme transporter	Non-Essential	Non-essential
b3541	DppD	dppD	0.804592	0.489659	1.88681	DppD	Uptake of dipeptides	dipeptide/heme transporter	Non-Essential	Non-essential
b3540	DppF	dppF	0.765497	0.520209	2.04593	DppF	Uptake of dipeptides	dipeptide transporter	Non-Essential	Non-essential
b0812	Dps	dps	0.686306	1.30132	0.586477	stationary phase nucleoid protein that sequesters iron and protects DNA from damage	Stress response DNA-binding protein; starvation induced resistance to H2O2 phase	Fe-binding and storage protein	Non-Essential	Non-essential
b3860	DsbA	dsbA	0.709194	0.778968	1.61271	protein disulfide oxidoreductase	Disulfide oxidoreductase, periplasmic protein disulfide-isomerase; role in 34063 cytochrome c synthesis	periplasmic protein disulfide isomerase I	Essential	Non-essential
b1185	DsbB	dsbB	0.51112	0.907169	0.905218	DsbBreduced	Protein disulfide isomerase (PDI) or PDI-like protein; DTT-sensitive phenotype; periplasm/inner membrane	oxidoreductase that catalyzes reoxidation of DsbA protein disulfide isomerase I	Non-Essential	Non-essential
b2893	DsbC	dsbC	1.3196	0.882528	1.29151	DsbCreduced	Periplasmic disulfide oxidoreductase, protein disulfide isomerase	protein disulfide isomerase II	Non-Essential	Non-essential
b4136	DsbD	dipZ	1.0773	0.89316	0.951563	DsbDreduced	Required for disulfide bond formation in some periplasmic proteins; may be involved in cytochrome maturation	fused thiol:disulfide interchange protein: activator of DsbC/conserved protein	Non-Essential	Non-essential
b0604	DsbG	dsbG	2.03533	0.67225	0.86635	DsbGreduced	Thiol-disulphide oxidase; multicopy resistance to DTT; mutants accumulate reduced proteins, corrected by DsbA/B overexpression	thiol:disulfide interchange protein, periplasmic	Non-Essential	Non-essential
b2366	DsdA	dsdA	1.9724	0.803908	0.891112	D-serine deaminase	D-Serine deaminase	D-serine dehydratase	Undetermined	Non-essential
b2364	DsdC	dsdC	2.34857	0.945393	0.945656	DsdC DNA-binding transcriptional dual regulator	LysR-type transcriptional regulator; previously cited as D-serine permease; dsdC/X order reversed in different sequence entries	DNA-binding transcriptional dual regulator	Non-Essential	Non-essential
b2365	DsdX	dsdX	1.37315	0.837351	0.914678	DsdX Gnt tranporter	Homology with gluconate permease; D-serine tolerance	D-serine permease	Non-Essential	Non-essential
b1952	dsrB	dsrB	1.18579	1.86517	1.01047		Regulatory RNA; regulated by DsrA and HNS, under control of RpoS	predicted protein	-	Non-essential
b3887	Dtd	dtd	1.51018	0.919617	1.07761	D-Tyr-tRNATyr deacylase	Function unknown	D-tyr-tRNA(Tyr) deacylase	Non-Essential	Unknown
b3496	DtpB	yhiP	1.04692	1.57153	0.426474	DtpB dipeptide transporter	Function unknown	dipeptide and tripeptide permease B	Non-Essential	Non-essential
b0709	DtpD	ybgH	1.39074	1.65898	0.790919	DtpD peptide POT Transporter	Function unknown	dipeptide and tripeptide permease D	Non-Essential	Non-essential
b4049	DusA	dusA	0.930715	0.774023	1.56119	tRNA-dihydrouridine synthase A	Function unknown	tRNA-dihydrouridine synthase A	Non-Essential	Unknown
b3260	DusB	dusB	0.793822	0.940383	1.37235	tRNA dihydrouridine synthase	Function unknown	tRNA-dihydrouridine synthase B	Non-Essential	Unknown
b2140	DusC	dusC	1.13118	1.74444	1.21106	tRNA dihydrouridine synthase	Function unknown	tRNA-dihydrouridine synthase C	Non-Essential	Non-essential
b3640	Dut	dut	0.833248	0.912642	1.53406	Dut	Deoxyuridinetriphosphatase	deoxyuridinetriphosphatase	Essential	Essential
b0173	Dxr	dxr	2.14222	1.14768	1.03283	Dxr	1-deoxy-D-xylulose 5-phosphate reductoisomerase forms 2-C-methyl-D-erythritol 4-phosphate; alternative nonmevalonate pathway for terpenoid biosynthesis	1-deoxy-D-xylulose 5-phosphate reductoisomerase	Essential	Essential
b0420	Dxs	dxs	0.939415	0.757676	1.36992	Dxs	DXP synthase; DXP is precursor to isoprenoids, thiamin, pyridoxol	1-deoxyxylulose-5-phosphate synthase, thiamine-requiring, FAD-requiring	Essential	Essential
b0297	EaeH	eaeH	2.45231	1.59949	1.0075	attaching and effacing protein homolog, pathogenesis factor	Homologous to attaching and effacing proteins; gene remnant	pseudo	Non-Essential	Non-essential
b1533	EamA	eamA	1.85841	0.716536	0.746685	O-acetylserine/cysteine export protein	Function unknown	cysteine and O-acetyl-L-serine efflux system	Non-Essential	Non-essential
b2578	EamB	eamB	0.949406	1.51784	1.04959	O-Acetylserine/Cysteine Efflux Permease	Function unknown	cysteine and O-acetylserine exporter	Non-Essential	Unknown
b3076	EbgA	ebgA	0.82843	1.27076	0.982772	evolved beta-D-galactosidase, alpha subunit; cryptic gene	Cryptic beta-galactoside utilization	cryptic beta-D-galactosidase, alpha subunit	Non-Essential	Non-essential
b3077	ebgC	ebgC	1.47623	1.27958	0.829755		Phospho-beta-D-galactosidase, beta-subunit; cryptic gene	cryptic beta-D-galactosidase, beta subunit	Non-Essential	Non-essential
b3075	EbgR	ebgR	1.22059	0.726321	1.20098	EbgR DNA-binding transcriptional repressor	Regulatory gene from ebg cryptic operon	DNA-binding transcriptional repressor	Non-Essential	Non-essential
b2209	Eco	eco	0.850398	1.00024	1.33563	ecotin monomer; serine protease inhibitor	Ecotin, serine protease inhibitor	ecotin, a serine protease inhibitor	Non-Essential	Non-essential
b0140	EcpD	ecpD	2.27854	1.12241	1.11886	probable pilin chaperone similar to PapD	Possible pilin chaperone	predicted periplasmic pilin chaperone	Non-Essential	Non-essential
b1850	Eda	eda	0.569677	0.819115	1.2868	Eda	2-keto-3-deoxygluconate 6-phosphate aldolase; 2-keto-4-hydroxyglutarate aldolase	multifunctional 2-keto-3-deoxygluconate 6-phosphate aldolase and 2-keto-4-hydroxyglutarate aldolase and oxaloacetate decarboxylase	Non-Essential	Non-essential
b1851	Edd	edd	0.860529	0.837208	1.33443	phosphogluconate dehydratase	Phosphogluconate dehydratase; growth on gluconate	6-phosphogluconate dehydratase	Non-Essential	Non-essential
b1019	EfeB	efeB	1.51348	0.493311	0.232285	heme-containing peroxidase/deferrochelatase	Function unknown	deferrrochelatase, periplasmic	Non-Essential	Non-essential
b1018	EfeO	efeO	1.5025	0.492532	0.104864	conserved protein	Function unknown	inactive ferrous ion transporter EfeUOB	Non-Essential	Non-essential
b4147	Efp	efp	1.01989	0.905649	1.22853	protein chain elongation factor EF-P	Elongation factors P and EF-P; prokaryotic	elongation factor EF-P	Essential	Essential
b2267	ElaA	elaA	1.36042	0.790633	1.02107	predicted acyltransferase with acyl-CoA N-acyltransferase domain	Unspecified	predicted acyltransferase with acyl-CoA N-acyltransferase domain	Essential	Non-essential
b2266	ElaB	elaB	1.12089	1.63907	0.326324	conserved protein	Unspecified	conserved protein	Non-Essential	Non-essential
b2269	ElaD	elaD	3.06729	0.839938	0.79325	deubiquitinase	Unspecified	protease, capable of cleaving an AMC-ubiquitin model substrate	Non-Essential	Non-essential
b3209	ElbB	elbB	0.564818	1.03367	1.33863	isoprenoid biosynthesis protein with amidotransferase-like domain	Involved in isoprenoid biosynthesis	isoprenoid biosynthesis protein with amidotransferase-like domain	Undetermined	Unknown
b0938	ElfA	ycbQ	3.04506	1.14806	1.07054	fimbrial-like adhesin protein	Function unknown	predicted fimbrial-like adhesin protein	Non-Essential	Non-essential
b0940	ElfC	ycbS	2.10562	0.930542	0.889906	predicted outer membrane usher protein	Function unknown	predicted outer membrane usher protein	Non-Essential	Non-essential
b0939	ElfD	ycbR	2.56831	1.20895	0.980139	predicted periplasmic pilin chaperone	Function unknown	predicted periplasmic pilin chaperone	Non-Essential	Non-essential
b0941	ElfG	ycbT	1.29485	0.838677	0.964601	predicted fimbrial-like adhesin protein	Function unknown	predicted fimbrial-like adhesin protein	Non-Essential	Non-essential
b2685	EmrA	emrA	1.35964	0.879978	1.25795	EmrA Membrane Fusion Protein	Multidrug resistance pump family	multidrug efflux system	Non-Essential	Non-essential
b2686	EmrB	emrB	1.85628	1.2675	0.922033	EmrB multidrug MFS transporter	Hydrophobic, inner membrane-spanning domains; multidrug resistance pump family	multidrug efflux system protein	Non-Essential	Non-essential
b3673	EmrD	emrD	1.82949	1.17785	1.36371	EmrD multidrug MFS transporter	Multidrug resistance pump family	multidrug efflux system protein	Non-Essential	Non-essential
b0543	EmrE	emrE	1.17881	1.25484	1.23503	EmrE SMR transporter	Multidrug resistance pump family; cell shape; methylviologen sensitivity	DLP12 prophage	Non-Essential	Non-essential
b2368	EmrK	emrK	4.17221	1.06096	1.06519	EmrK putative membrane fusion protein	Putative multidrug resistance pump	EmrKY-TolC multidrug resistance efflux pump, membrane fusion protein component	Undetermined	Non-essential
b2367	EmrY	emrY	6.106	0.766381	0.905425	EmrY putative multidrug MFS transporter	Putative multidrug resistance pump	predicted multidrug efflux system	Undetermined	Non-essential
b1193	EmtA	emtA	1.70718	1.17446	1.032	lytic murein transglycosylase E	Membrane-bound transglycosylase, lipoprotein involved in limited murein hydrolysis	lytic murein endotransglycosylase E	Non-Essential	Unknown
b2945	EndA	endA	1.74214	0.89333	1.14404	DNA-specific endonuclease I	DNA-specific endonuclease I; extensive DNA breakdown	DNA-specific endonuclease I	Non-Essential	Non-essential
b2779	Eno	eno	0.540143	1.13687	1.13437	Eno	Enolase	enolase	Undetermined	Essential
b0596	EntA	entA	0.628053	0.802952	0.176936	EntA	2,3-Dihydro-2,3-dihydroxybenzoate dehydrogenase	2,3-dihydro-2,3-dihydroxybenzoate dehydrogenase	Non-Essential	Non-essential
b0593	EntC	entC	0.512301	0.644107	0.107335	isochorismate synthase 1	Isochorismate synthetase	isochorismate synthase 1	Non-Essential	Non-essential
b0583	EntD	entD	1.32765	0.850957	0.582046	phosphopantetheinyl transferase	Enterochelin synthetase, component D; facilitates secretion of enterobactin peptide	phosphopantetheinyltransferase component of enterobactin synthase multienzyme complex	Non-Essential	Non-essential
b0594	EntE	entE	0.601084	0.614428	0.10282	EntE	Enterochelin synthetase, component E	2,3-dihydroxybenzoate-AMP ligase component of enterobactin synthase multienzyme complex	Non-Essential	Non-essential
b0586	EntF	entF	0.741403	0.774887	0.261084	apo-serine activating enzyme	Enterochelin synthetase, component F	enterobactin synthase multienzyme complex component, ATP-dependent	Non-Essential	Non-essential
b0597	EntH	ybdB	0.513044	0.905368	0.325829	proofreading thioesterase in enterobactin biosynthesis	Function unknown	thioesterase required for efficient enterobactin production	Non-Essential	Non-essential
b0591	EntS	entS	0.781502	0.646256	0.113794	EntS MFS transporter	Function unknown	enterobactin exporter, iron-regulated	Undetermined	Non-essential
b3613	EnvC	envC	1.58393	0.642987	2.05173	EnvC murein hydrolase	Function unknown	activator of AmiB,C murein hydrolases, septal ring factor	Non-Essential	Unknown
b3264	EnvR	envR	2.28001	0.693652	0.793649	EnvR DNA-binding transcriptional repressor	Regulatory gene for envCD (acrEF)	DNA-binding transcriptional regulator	Non-Essential	Unknown
b0566	EnvY	envY	0.90184	0.806542	1.04662	EnvY DNA-binding transcriptional activator	Envelope protein involved with thermoregulation of porin	DNA-binding transcriptional activator of porin biosynthesis	Non-Essential	Non-essential
b3404	EnvZ	envZ	0.657987	1.29518	1.07543	EnvZ	Inner membrane osmosensor protein; regulates production of outer membrane proteins	sensory histidine kinase in two-component regulatory system with OmpR	Non-Essential	Non-essential
b2927	Epd	epd	1.25254	1.16025	1.68906	Epd	Erythrose-4-P dehydrogenase	D-erythrose 4-phosphate dehydrogenase	Non-Essential	Non-essential
b4114	EptA	eptA	2.3757	0.728186	0.449702	predicted metal-dependent hydrolase	Function unknown	predicted metal dependent hydrolase	Non-Essential	Non-essential
b3546	EptB	eptB	0.641879	0.769994	1.55878	phosphoethanolamine transferase	Function unknown	KDO phosphoethanolamine transferase, Ca(2+)-inducible	Non-Essential	Non-essential
b2566	Era	era	1.16935	1.00297	1.23386	GTP-binding protein	GTP-binding protein, essential gene	membrane-associated, 16S rRNA-binding GTPase	Essential	Essential
b1990	ErfK	erfK	1.53536	1.29617	0.701948	L,D-transpeptidase ErfK	Function unknown, downstream of cobT	L,D-transpeptidase linking Lpp to murein	Non-Essential	Non-essential
b0156	ErpA	erpA	0.331948	1.48456	0.48228	essential respiratory protein A	Function unknown	iron-sulfur cluster insertion protein	Non-Essential	Unknown
b0554	EssD	essD	0.769701	0.43824	1.18414	DLP12 prophage; predicted phage lysis protein	Phage lambda S lysis protein homolog	DLP12 prophage	Non-Essential	Unknown
b1556	EssQ	essQ	9.81111	1.02814	0.865079	Qin prophage; predicted S lysis protein	Phage lambda S lysis protein homolog	Qin prophage	Essential	Non-essential
b0981	Etk	etk	0.899911	1.54068	0.793589	autophosphorylating protein tyrosine kinase	Function unknown	cryptic autophosphorylating protein tyrosine kinase Etk	Non-Essential	Non-essential
b0982	Etp	etp	0.905979	1.12365	1.04486	phosphotyrosine-protein phosphatase	Function unknown	phosphotyrosine-protein phosphatase	Non-Essential	Non-essential
b2451	EutA	eutA	1.47887	1.66992	0.938509	reactivating factor for ethanolamine ammonia-lyase EutBC	Putative chaperonin; Salmonella homolog	reactivating factor for ethanolamine ammonia lyase	Non-Essential	Non-essential
b2441	EutB	eutB	0.56365	1.18236	0.979492	ethanolamine ammonia-lyase, alpha subunit	Ethanolamine ammonia lyase large subunit; Salmonella homolog	ethanolamine ammonia-lyase, large subunit, heavy chain	Non-Essential	Unknown
b2440	EutC	eutC	0.484634	1.2145	0.935644	ethanolamine ammonia-lyase, beta subunit	Ethanolamine ammonia lyase small subunit; Salmonella homolog	ethanolamine ammonia-lyase, small subunit (light chain)	Non-Essential	Unknown
b2458	EutD	eutD	0.435977	1.64608	0.996347	phosphate acetyltransferase monomer	Putative phosphotransacetylase non-catalytic; Salmonella homolog	acetyl phosphotransacylase	Non-Essential	Non-essential
b2455	EutE	eutE	0.652736	2.26204	1.20625	predicted aldehyde dehydrogenase, ethanolamine utilization protein	Putative aldehyde oxidoreductase; Salmonella homolog	aldehyde oxidoreductase, ethanolamine utilization protein	Non-Essential	Non-essential
b2453	EutG	eutG	0.741001	2.12124	1.10037	predicted alcohol dehydrogenase in ethanolamine utilization	Putative alcohol dehydrogenase; Salmonella homolog	ethanol dehydrogenase involved in ethanolamine utilization	Non-Essential	Non-essential
b2452	EutH	eutH	1.49604	1.53768	0.807315	predicted inner membrane protein	Putative integral membrane protein; Salmonella homolog	ethanolamine transporter	Non-Essential	Non-essential
b2454	EutJ	eutJ	1.23824	1.78909	1.18015	predicted chaperonin, ethanolamine utilization protein	Putative chaperonin; Salmonella homolog	predicted chaperonin, ethanolamine utilization protein	Non-Essential	Non-essential
b2438	EutK	eutK	0.325389	1.35755	0.86862	predicted structural protein, ethanolamine utilization microcompartment	Putative carboxysome structural protein; Salmonella homolog	predicted carboxysome structural protein with predicted role in ethanolamine utilization	Non-Essential	Unknown
b2439	EutL	eutL	0.437179	1.11351	0.990765	predicted structural protein, ethanolamine utilization microcompartment	Putative carboxysome structural protein; Salmonella homolog	predicted carboxysome structural protein with predicted role in ethanolamine utilization	Essential	Unknown
b2457	EutM	eutM	0.384592	1.33752	1.0897	predicted structural protein, ethanolamine utilization microcompartment	Putative carboxysome structural protein; Salmonella homolog	predicted carboxysome structural protein, ethanolamine utilization protein	Non-Essential	Non-essential
b2456	eutN	eutN	0.500097	1.89869	0.976097		Putative carboxysome structural protein; Salmonella homolog	Ethanolamine catabolic microcompartment shell protein	Essential	Non-essential
b2461	EutP	eutP	0.434116	1.48641	1.01332	conserved protein with nucleoside triphosphate hydrolase domain	Protein of unknown function in eut operon; Salmonella homolog	conserved protein with nucleoside triphosphate hydrolase domain	Non-Essential	Non-essential
b2460	eutQ	eutQ	0.189796	1.75647	1.15976		Protein of unknown function in eut operon; Salmonella homolog	conserved protein	Non-Essential	Non-essential
b2437	EutR	eutR	0.578674	1.44492	0.843645	putative ARAC-type regulatory protein	Positive regulator of eut operon, AraC family; Salmonella homolog	eut operon transcriptional activator, AraC family	Non-Essential	Unknown
b2462	EutS	eutS	0.989223	1.79776	1.04936	predicted structural protein, ethanolamine utilization microcompartment	Putative carboxysome structural protein; Salmonella homolog	predicted carboxysome structural protein with predicted role in ethanol utilization	Non-Essential	Non-essential
b2459	EutT	eutT	4.19076	0.83894	0.472076	predicted cobalamine adenosyltransferase in ethanolamine utilization	Cobalamin adenosyl transferase; Salmonella homolog	cobalamin adenosyltransferase involved in ethanolamine utilization	Non-Essential	Non-essential
b2369	EvgA	evgA	2.58646	0.740778	3.20159	EvgA transcriptional regulator	Multicopy on plasmid in envZ-deleted strain induces ompC expression; see evgS gene	DNA-binding response regulator in two-component regulatory system with EvgS	Non-Essential	Non-essential
b2370	EvgS	evgS	10.241	0.910853	1.01704	EvgS sensory histidine kinase	With evgA, two-component regulatory system, environmentally responsive gene	hybrid sensory histidine kinase in two-component regulatory system with EvgA	Non-Essential	Non-essential
b3006	ExbB	exbB	1.02191	0.749877	0.225583	ExbB protein; uptake of enterochelin; tonB-dependent uptake of B colicins	Uptake of enterochelin; resistance or sensitivity to colicins; similarity with TolQ	membrane spanning protein in TonB-ExbB-ExbD complex	Non-Essential	Non-essential
b3005	ExbD	exbD	1.31118	0.772337	0.0998974	ExbD uptake of enterochelin; tonB-dependent uptake of B colicins	Uptake of enterochelin; resistance or sensitivity to colicins; similarity with TolR	membrane spanning protein in TonB-ExbB-ExbD complex	Non-Essential	Non-essential
b1844	ExoX	exoX	0.886081	0.951757	1.10311	exonuclease X	Function unknown	DNA exonuclease X	Non-Essential	Non-essential
b3094	ExuR	exuR	0.757892	1.13718	0.997121	ExuR DNA-binding transcriptional repressor	Negative regulatory gene for exu regulon (exu, uxu, uxa)	DNA-binding transcriptional repressor	Non-Essential	Non-essential
b3093	ExuT	exuT	0.0907498	2.39139	0.615849	ExuT hexuronate MFS transporter	Transport of hexuronates	hexuronate transporter	Non-Essential	Non-essential
b0954	FabA	fabA	0.69365	0.743821	1.27212	FabA	Beta-hydroxydecanoylthioester dehydrase	beta-hydroxydecanoyl thioester dehydrase	Essential	Essential
b2323	FabB	fabB	2.32736	0.909993	1.49276	FabB	Beta-ketoacyl-acyl carrier protein synthase I	3-oxoacyl-[acyl-carrier-protein] synthase I	Essential	Essential
b1092	FabD	fabD	0.814435	0.815824	1.29812	malonyl-CoA-ACP transacylase	Malonyl-CoA-acyl carrier protein transacylase	malonyl-CoA-[acyl-carrier-protein] transacylase	Essential	Essential
b1095	FabF	fabF	0.791459	1.17467	1.41786	FabF	Beta-ketoacyl-acyl carrier protein synthase II	3-oxoacyl-[acyl-carrier-protein] synthase II	Non-Essential	Non-essential
b1093	FabG	fabG	0.962159	0.947286	1.12801	3-oxo-acyl-[acyl-carrier-protein] reductase	3-Ketoacyl-ACP reductase	3-oxoacyl-[acyl-carrier-protein] reductase	Essential	Essential
b1091	FabH	fabH	1.14903	0.935494	1.22336	FabH	ACP synthase III	3-oxoacyl-[acyl-carrier-protein] synthase III	Essential	Non-essential
b1288	FabI	fabI	0.487407	0.96284	1.18549	enoyl-[acyl-carrier-protein] reductase	Enoyl-ACP reductase, NADH dependent	enoyl-[acyl-carrier-protein] reductase, NADH-dependent	Essential	Essential
b3963	FabR	fabR	0.84354	0.815848	0.871557	FabR DNA-binding transcriptional repressor	Function unknown	DNA-binding transcriptional repressor	Non-Essential	Non-essential
b0180	FabZ	fabZ	0.962318	0.952946	1.19483	FabZ	3R-hydroxymyristoyl acyl carrier protein dehydrase	(3R)-hydroxymyristol acyl carrier protein dehydratase	Essential	Essential
b3845	FadA	fadA	1.64918	0.540615	0.054571	3-ketoacyl-CoA thiolase	Thiolase I	3-ketoacyl-CoA thiolase (thiolase I)	Non-Essential	Non-essential
b3846	FadB	fadB	1.93	0.483257	0.0456014	dodecenoyl-CoA delta-isomerase, enoyl-CoA hydratase, 3-hydroxybutyryl-CoA epimerase, 3-hydroxyacyl-CoA dehydrogenase	3-hydroxyacyl-CoA dehydrogenase: 3-hydroxyacyl-CoA epimerase; dodecenoyl-CoA-delta-isomerase, enoyl-CoA hydratase; fatty acid oxidation complex, alpha-subunit; four activities	fused 3-hydroxybutyryl-CoA epimerase/delta(3)-cis-delta(2)-trans-enoyl-CoA isomerase/enoyl-CoA hydratase/3-hydroxyacyl-CoA dehydrogenase	Non-Essential	Non-essential
b1805	FadD	fadD	1.18057	0.745293	0.17514	FadD	Acyl-CoA synthetase	acyl-CoA synthetase (long-chain-fatty-acid--CoA ligase)	Non-Essential	Non-essential
b0221	FadE	fadE	0.862586	0.836959	0.226321	acyl-CoA dehydrogenase	Function unknown	acyl coenzyme A dehydrogenase	Non-Essential	Unknown
b3081	FadH	fadH	1.39112	0.83227	0.439227	2,4-dienoyl-CoA reductase	2,4-Dienoyl CoA reductase	2,4-dienoyl-CoA reductase, NADH and FMN-linked	Non-Essential	Non-essential
b2342	FadI	fadI	1.08077	0.562343	0.4429	FadI monomer	Function unknown	beta-ketoacyl-CoA thiolase, anaerobic, subunit	Non-Essential	Non-essential
b2341	FadJ	fadJ	1.33566	0.936532	0.517838	FadJ monomer	Function unknown	fused enoyl-CoA hydratase and epimerase and isomerase/3-hydroxyacyl-CoA dehydrogenase	Non-Essential	Non-essential
b1701	FadK	fadK	1.26516	1.28669	0.846491	short chain acyl-CoA synthetase monomer	Function unknown	short chain acyl-CoA synthetase, anaerobic	Non-Essential	Non-essential
b2344	FadL	fadL	0.989466	0.726157	0.223603	long-chain fatty acid outer membrane transporter; sensitivity to phage T2	Fatty acid transport protein, outer membrane	long-chain fatty acid outer membrane transporter	Non-Essential	Non-essential
b0443	FadM	ybaW	0.700794	0.830822	0.480422	thioesterase III	Function unknown	long-chain acyl-CoA thioesterase III	Non-Essential	Unknown
b1187	FadR	fadR	1.13779	0.929691	1.38042	FadR DNA-binding transcriptional dual regulator	Negative regulatory gene for fad regulon, positive regulator of fabA; regulates aceBAK, glyoxylate shunt	DNA-binding transcriptional dual regulator of fatty acid metabolism	Non-Essential	Non-essential
b2925	FbaA	fbaA	0.636526	1.06441	1.34797	fructose bisphosphate aldolase monomer	Fructose-bisphosphate aldolase	fructose-bisphosphate aldolase, class II	Essential	Essential
b2097	FbaB	fbaB	0.826571	1.42676	0.45766	fructose bisphosphate aldolase monomer	Fructose 1,6-bisphosphate aldolase	fructose-bisphosphate aldolase class I	Non-Essential	Non-essential
b4232	Fbp	fbp	0.608784	0.811344	1.15814	fructose-1,6-bisphosphatase monomer	Fructose-bisphosphatase	fructose-1,6-bisphosphatase I	Non-Essential	Non-essential
b2052	Fcl	fcl	0.533312	1.10526	2.81251	Fcl	Colanic acid gene cluster, fucose synthetase	bifunctional GDP-fucose synthetase: GDP-4-dehydro-6-deoxy-D-mannose epimerase/ GDP-4-dehydro-6-L-deoxygalactose reductase	Non-Essential	Non-essential
b3895	FdhD	fdhD	0.87495	1.6878	1.25895	affects formate dehydrogenase-N	Homologous to fdnC and -B of Salmonella spp.	formate dehydrogenase formation protein	Non-Essential	Non-essential
b3891	FdhE	fdhE	0.780199	0.720924	1.08757	formate dehydrogenase formation protein	Homologous to fdnC and -B of Salmonella spp.	formate dehydrogenase formation protein	Non-Essential	Non-essential
b4079	FdhF	fdhF	0.391137	2.92024	1.27812	formate dehydrogenase H	Formate dehydrogenase-N selenopolypeptide subunit molybdate dependence, part of FHL complex	formate dehydrogenase-H, selenopolypeptide subunit	Non-Essential	Non-essential
b1474	FdnG	fdnG	0.711696	0.919094	2.56549	formate dehydrogenase N, alpha subunit	Formate dehydrogenase-N major subunit	formate dehydrogenase-N, alpha subunit, nitrate-inducible	Non-Essential	Non-essential
b1475	FdnH	fdnH	0.801813	0.826678	2.00394	formate dehydrogenase N, beta subunit	Formate dehydrogenase-N Fe-S subunit	formate dehydrogenase-N, Fe-S (beta) subunit, nitrate-inducible	Non-Essential	Non-essential
b1476	FdnI	fdnI	0.88333	2.05314	1.30039	formate dehydrogenase N, gamma subunit	Formate dehydrogenase-N cytochrome subunit	formate dehydrogenase-N, cytochrome B556 (gamma) subunit, nitrate-inducible	Non-Essential	Non-essential
b3894	FdoG	fdoG	0.310075	1.37933	1.2211	formate dehydrogenase-O, alpha subunit	Formate dehydrogenase-O subunit, major	formate dehydrogenase-O, large subunit	Non-Essential	Non-essential
b3893	FdoH	fdoH	0.264217	1.37719	1.29692	formate dehydrogenase-O, beta subunit	Formate dehydrogenase-O subunit, Fe-S	formate dehydrogenase-O, Fe-S subunit	Non-Essential	Non-essential
b3892	FdoI	fdoI	0.510965	1.16517	1.10294	formate dehydrogenase-O, gamma subunit	Formate dehydrogenase-O subunit cytochrome b556	formate dehydrogenase-O, cytochrome b556 subunit	Non-Essential	Non-essential
b0518	FdrA	fdrA	0.439657	1.37238	1.07629	involved in protein transport; multicopy suppressor of dominant negative ftsH mutants	In multicopy, suppresses negative ftsH mutations	multicopy suppressor of dominant negative ftsH mutations	Non-Essential	Non-essential
b2525	Fdx	fdx	0.183669	1.40923	0.84249	reduced ferredoxin	Ferredoxin, cotranscribed with hscBA, presumably cold inducible	[2Fe-2S] ferredoxin	Essential	Unknown
b1385	FeaB	feaB	0.985553	1.17191	0.536763	FeaB	Catabolism of phenylethylamine	phenylacetaldehyde dehydrogenase	Non-Essential	Non-essential
b1384	FeaR	feaR	0.735772	0.960931	0.337481	FeaR DNA-binding transcriptional activator	Regulates expression of tynA and padA	DNA-binding transcriptional activator for tynA and feaB	Non-Essential	Non-essential
b4291	FecA	fecA	0.659809	1.14274	0.721248	outer membrane receptor; citrate-dependent iron transport, outer membrane receptor	Citrate-dependent iron transport, outer membrane receptor	KpLE2 phage-like element	Non-Essential	Non-essential
b4290	FecB	fecB	0.991051	1.13818	0.932237	FecB	Citrate-dependent iron transport, periplasmic protein	KpLE2 phage-like element	Undetermined	Non-essential
b4289	FecC	fecC	1.20985	1.22708	0.765776	FecC	Transport gene	KpLE2 phage-like element	Non-Essential	Non-essential
b4288	FecD	fecD	1.04398	1.22719	0.946735	FecD	Citrate-dependent iron transport, membrane bound	KpLE2 phage-like element	Non-Essential	Non-essential
b4287	FecE	fecE	0.64458	1.11289	0.939374	FecE	Transport gene	KpLE2 phage-like element	Non-Essential	Non-essential
b4293	FecI	fecI	1.03027	0.6061	0.120047	RNA polymerase, sigma 19 factor	Transport gene mediating induction by iron	KpLE2 phage-like element	Undetermined	Non-essential
b4292	FecR	fecR	1.16661	0.448794	0.0981337	regulator for fec operon, periplasmic	Regulatory gene mediating induction by iron	KpLE2 phage-like element	Non-Essential	Non-essential
b3408	FeoA	feoA	1.20549	0.468809	0.375872	ferrous iron transport protein A	Ferrous iron uptake system	ferrous iron transporter, protein A	Non-Essential	Non-essential
b3409	FeoB	feoB	0.761365	0.922409	0.84463	FeoB ferrous iron transporter	Membrane protein of ferrous iron uptake system	fused ferrous iron transporter, protein B: GTP-binding protein/membrane protein	Non-Essential	Non-essential
b3410	FeoC	feoC	0.827472	0.973628	0.917616	predicted DNA-binding transcriptional regulator	Function unknown	predicted DNA-binding transcriptional regulator	?	Non-essential
b0584	Fep	fepA	0.776575	0.590701	0.215389	FepA, outer membrane receptor for ferric enterobactin (enterochelin) and colicins B and D	Outer membrane component of ferribactin transport system	iron-enterobactin outer membrane transporter	Non-Essential	Non-essential
b0592	FepB	fepB	0.606912	0.801392	0.187672	FepB	Periplasmic component of ferrienterobactin transport system	iron-enterobactin transporter subunit	Essential	Non-essential
b0588	FepC	fepC	0.739057	0.349703	0.150746	FepC	Cytoplasmic membrane component of ferrienterobactin transport	iron-enterobactin transporter subunit	Non-Essential	Non-essential
b0590	FepD	fepD	0.623132	0.726755	0.242085	FepD	Ferrienterobactin permease, membrane-bound subunit	iron-enterobactin transporter subunit	Non-Essential	Non-essential
b0587	FepE	fepE	1.91571	0.947105	0.962577	ferric enterobactin (enterochelin) transport	Ferric enterobactin uptake	regulator of length of O-antigen component of lipopolysaccharide chains	Non-Essential	Non-essential
b0589	FepG	fepG	0.724941	0.320779	0.0778432	FepG	Ferrienterobactin permease, membrane-bound subunit	iron-enterobactin transporter subunit	Undetermined	Non-essential
b0585	Fes	fes	1.52391	0.660008	0.259256	enterochelin esterase	Enterochelin esterase	enterobactin/ferric enterobactin esterase	Non-Essential	Non-essential
b2610	Ffh	ffh	1.41586	0.935872	1.47462	protein component of the signal recognition particle (SRP)	4.5S-RNP protein; RNP has mammalian protein-targeting counterpart: SRP	Signal Recognition Particle (SRP) component with 4.5S RNA (ffs)	Essential	Essential
b2731	Fhl	fhlA	1.23471	1.90871	1.40898	FhlA transcriptional activator	Transcription factor, formate hydrogen lyase system activator, global regulator, hyc,	DNA-binding transcriptional activator	Non-Essential	Non-essential
b0150	FhuA	fhuA	0.841598	0.508561	0.155258	FhuA outer membrane protein receptor for ferrichrome, colicin M, and phages T1, T5, and phi80	OMP receptor for ferrichrome, colicin M, and phages T1, T5, and phi80; energy-coupled transport of Fe3 via ferrichrome; mutants albomycin resistant	ferrichrome outer membrane transporter	Non-Essential	Non-essential
b0153	FhuB	fhuB	1.10323	0.60568	0.249649	FhuB	Hydroxamate-dependent iron uptake, cytoplasmic membrane component; mutants albomycin resistant	fused iron-hydroxamate transporter subunits of ABC superfamily: membrane components	Non-Essential	Non-essential
b0151	FhuC	fhuC	1.21907	0.472166	0.150087	FhuC	Hydroxamate-dependent iron uptake, cytoplasmic membrane component; mutants albomycin resistant	iron-hydroxamate transporter subunit	Non-Essential	Non-essential
b0152	FhuD	fhuD	1.52224	0.605036	0.291289	FhuD	Hydroxamate-dependent iron uptake, cytoplasmic membrane component; mutants albomycin resistant	iron-hydroxamate transporter subunit	Non-Essential	Non-essential
b1102	FhuE	fhuE	0.718034	0.795606	0.490118	outer membrane receptor for ferric iron uptake	Outer membrane receptor for ferric-rhodotorulic acid	ferric-rhodotorulic acid outer membrane transporter	Non-Essential	Non-essential
b4367	FhuF	fhuF	0.883741	0.665858	0.0415271	acts in reduction of ferrioxamine B iron	Ferric hydroxamate transport	ferric iron reductase involved in ferric hydroximate transport	Undetermined	Non-essential
b3361	Fic	fic	0.645303	3.01745	0.3549	stationary-phase protein with possible role in p-aminobenzoate or folate biosynthesis	Filamentation in presence of cyclic AMP, in mutants	stationary-phase protein, cell division	Non-Essential	Non-essential
b4314	FimA	fimA	0.234885	0.746832	6.19909	major type 1 subunit fimbrin (pilin)	Fimbrin type 1, major structural subunit; phase variation	major type 1 subunit fimbrin (pilin)	Undetermined	Non-essential
b4312	FimB	fimB	18.5491	0.940486	1.23888	regulator for fimA	Recombinase?; regulatory gene for fimA	tyrosine recombinase/inversion of on/off regulator of fimA	Undetermined	Non-essential
b4316	FimC	fimC	1.16396	0.999957	16.8034	periplasmic chaperone, required for type 1 fimbriae	Biosynthesis of fimbriae; periplasmic chaperone for type 1 fimbriae	chaperone, periplasmic	Undetermined	Non-essential
b4317	FimD	fimD	2.60716	0.753723	4.87609	outer membrane protein; export and assembly of type 1 fimbriae	Export and assembly of type 1 fimbrial outer membrane protein	outer membrane usher protein, type 1 fimbrial synthesis	Non-Essential	Non-essential
b4313	FimE	fimE	10.8033	1.19399	1.16997	regulator for fimA	Recombinase?; regulatory gene for expression of fimA	tyrosine recombinase/inversion of on/off regulator of fimA	Undetermined	Non-essential
b4318	FimF	fimF	0.642547	0.717835	11.7559	fimbrial morphology	Fimbrin type 1 minor component; fimbrial morphology, assembly	minor component of type 1 fimbriae	Undetermined	Non-essential
b4319	FimG	fimG	0.6863	0.70693	9.15848	fimbrial morphology	Fimbrin type 1 minor component; pilus length; perhaps inhibits polymerization in 18340 pilus assembly	minor component of type 1 fimbriae	?	Non-essential
b4320	FimH	fimH	1.10987	0.721531	4.70798	minor fimbrial subunit, D-mannose specific adhesin	Membrane-specific adhesin (lectin); major fimbrial subunit; mediates mannose-binding	minor component of type 1 fimbriae	Non-Essential	Non-essential
b4315	FimI	fimI	0.347077	1.03939	24.723	fimbrial protein	Fimbria related	fimbrial protein involved in type 1 pilus biosynthesis	Undetermined	Non-essential
b0535	FimZ	fimZ	3.78662	1.03995	0.95077	FimZ transcriptional regulator	Putative fimbriae protein synthesis regulator	predicted DNA-binding transcriptional regulator	Non-Essential	Non-essential
b3261	Fis	fis	1.70582	0.829741	1.303	Fis	Transcriptional activator for rRNA operons; bends DNA; interacts with RNAP; nucleoid-associated protein	global DNA-binding transcriptional dual regulator	Essential	Non-essential
b0805	Fiu	fiu	0.591221	0.582393	0.121843	putative outer membrane receptor for iron transport	Function unknown	catecholate siderophore receptor Fiu	Non-Essential	Non-essential
b0041	FixA	fixA	0.877504	0.57636	0.915349	probable flavoprotein subunit required for anaerobic carnitine metabolism	Related to carnitine metabolism; amino acid similarity to Rhizobium fix gene N-fixation genes	predicted electron transfer flavoprotein subunit, required for anaerobic carnitine reduction	Non-Essential	Non-essential
b0042	FixB	fixB	0.683746	1.47591	1.03657	probable flavoprotein subunit required for anaerobic carnitine metabolism	Related to carnitine metabolism; amino acid similarity to Rhizobium fix gene N-fixation genes	predicted electron transfer flavoprotein, NAD/FAD-binding domain and ETFP adenine nucleotide-binding domain-like protein	Non-Essential	Non-essential
b0043	FixC	fixC	1.49883	1.41621	1.37093	flavoprotein (electron transport), possibly involved in anaerobic carnitine metabolism	Related to carnitine metabolism; amino acid similarity to Rhizobium fix gene N-fixation genes	predicted oxidoreductase with FAD/NAD(P)-binding domain	Non-Essential	Non-essential
b0044	FixX	fixX	0.977566	1.60682	1.49873	putative ferredoxin possibly involved in anaerobic carnitine metabolism	Related to carnitine metabolism; amino acid similarity to Rhizobium fix gene N-fixation genes	predicted 4Fe-4S ferredoxin-type protein	Non-Essential	Non-essential
b4207	FklB	fklB	1.47238	0.494551	1.31843	FKBP-type peptidyl-prolyl cis-trans isomerase (rotamase)	FKBP-type peptidyl-prolyl cis-trans isomerase	FKBP-type peptidyl-prolyl cis-trans isomerase (rotamase)	Non-Essential	Unknown
b3347	FkpA	fkpA	1.063	0.682015	1.41603	peptidyl-prolyl cis-trans isomerase; in protein folding	Protein that binds immunosuppressive drug FK506, a peptidomacrolide, MIP-like	FKBP-type peptidyl-prolyl cis-trans isomerase (rotamase)	Non-Essential	Non-essential
b0028	FkpB	fkpB	1.08288	0.815935	1.23826	peptidylprolyl isomerase	FKBP-type peptidyl-prolyl cis-trans isomerase	FKBP-type peptidyl-prolyl cis-trans isomerase (rotamase)	Non-Essential	Unknown
b0684	FldA	fldA	0.941196	1.09208	1.43132	flavodoxin 1	Flavodoxin	flavodoxin 1	Non-Essential	Essential
b2895	FldB	fldB	0.859339	0.788326	1.1657	flavodoxin 2	Flavodoxin	flavodoxin 2	Non-Essential	Non-essential
b1072	FlgA	flgA	0.0346723	0.405363	0.487065	flagellar biosynthesis; assembly of basal-body periplasmic P ring	Flagellar synthesis; flagellar regulon member	assembly protein for flagellar basal-body periplasmic P ring	Non-Essential	Non-essential
b1073	FlgB	flgB	0.0356351	0.245483	0.449699	flagellar basal-body rod protein FlgB	Flagellar synthesis; flagellar regulon member	flagellar component of cell-proximal portion of basal-body rod	Non-Essential	Non-essential
b1074	FlgC	flgC	0.0393376	0.236803	0.454663	flagellar basal-body rod protein FlgC	Flagellar synthesis; flagellar regulon member; basal body protein	flagellar component of cell-proximal portion of basal-body rod	Non-Essential	Non-essential
b1075	FlgD	flgD	0.0346817	0.233168	0.482067	flagellar biosynthesis, initiation of hook assembly	Flagellar synthesis; flagellar regulon member; basal body rod modification	flagellar hook assembly protein	Non-Essential	Non-essential
b1076	FlgE	flgE	0.0448641	0.223567	0.501233	flagellar hook protein FlgE	Flagellar hook subunit protein; flagellar regulon member	flagellar hook protein	Non-Essential	Non-essential
b1077	FlgF	flgF	0.0372739	0.313206	0.517783	flagellar basal-body rod protein FlgF	Flagellar synthesis; flagellar regulon member; basal body rod protein	flagellar component of cell-proximal portion of basal-body rod	Non-Essential	Non-essential
b1078	FlgG	flgG	0.042361	0.253837	0.519754	flagellar basal-body rod protein FlgG	Flagellar synthesis; flagellar regulon member; basal body rod protein	flagellar component of cell-distal portion of basal-body rod	Non-Essential	Non-essential
b1079	FlgH	flgH	0.0317145	0.511779	0.604131	flagellar L-ring protein FlgH; basal-body outer-membrane L (lipopolysaccharide layer) ring protein	Flagellar synthesis, basal body L-ring protein	flagellar protein of basal-body outer-membrane L ring	Non-Essential	Non-essential
b1080	FlgI	flgI	0.0414398	0.480712	0.716137	flagellar P-ring protein FlgI	Flagellar regulon member; basal body P-ring protein	predicted flagellar basal body protein	Non-Essential	Non-essential
b1081	FlgJ	flgJ	0.035554	0.544929	0.93439	FlgJ	Flagellar synthesis; flagellar regulon member	muramidase	Non-Essential	Non-essential
b1082	FlgK	flgK	0.0521786	0.810949	1.22657	flagellar biosynthesis, hook-filament junction protein 1	Flagellar synthesis; flagellar regulon member; hook-associated protein I	flagellar hook-filament junction protein 1	Non-Essential	Non-essential
b1083	FlgL	flgL	0.0466094	0.910842	1.0828	flagellar biosynthesis; hook-filament junction protein	Flagellar synthesis; flagellar regulon member; hook-associated protein	flagellar hook-filament junction protein	Undetermined	Non-essential
b1071	FlgM	flgM	0.0356712	0.53457	1.04141	anti-sigma factor for FliA (sigma 28)	Anti-sigma F factor (FliA); regulator of FlhD	anti-sigma factor for FliA (sigma 28)	Non-Essential	Non-essential
b1070	FlgN	flgN	0.0662543	0.687172	1.14267	flagellar biosynthesis protein FlgN	FlgN flagellar synthesis protein	export chaperone for FlgK and FlgL	Non-Essential	Non-essential
b1879	FlhA	flhA	0.0435169	0.798103	1.02985	flagellar biosynthesis protein FlhA	Flagellar synthesis; flagellar regulon member	predicted flagellar export pore protein	Non-Essential	Non-essential
b1880	FlhB	flhB	0.0223721	0.680665	0.544039	flagellar biosynthesis protein FlhB	Flagellar synthesis; flagellar regulon member	flagellin export apparatus, substrate specificity protein	Non-Essential	Non-essential
b1891	FlhC	flhC	0.171507	0.875843	1.01484	FlhC	Transcriptional activator of Fla class II operons; forms heterotetramer with FlhD	DNA-binding transcriptional dual regulator with FlhD	Non-Essential	Non-essential
b1892	FlhD	flhD	0.152764	0.798911	1.14797	FlhD	Transcriptional activator of Fla class II operons; forms heterotetramer with FlhC; possible role in regulation of cell division	DNA-binding transcriptional dual regulator with FlhC	Non-Essential	Non-essential
b1878	FlhE	flhE	0.0408959	0.567972	0.785502	flagellar protein	Function unknown, part of flhBAE operon	conserved protein	Non-Essential	Non-essential
b1922	FliA	fliA	0.0171504	0.326137	0.788063	RNA polymerase, sigma 28 (sigma F) factor	Transcription sigma factor for class 3a and 3b operons; regulation of late gene expression	RNA polymerase, sigma 28 (sigma F) factor	Non-Essential	Non-essential
b1923	FliC	fliC	0.0289923	0.782048	1.83145	flagellar biosynthesis; flagellin, filament structural protein	Flagellin, structural gene; flagellar regulon member	flagellar filament structural protein (flagellin)	Non-Essential	Non-essential
b1924	FliD	fliD	0.0212659	0.724456	1.26857	flagellar cap protein FliD; filament capping protein; enables filament assembly	Hook-associated protein 2, axial family; flagellar regulon member	flagellar filament capping protein	Non-Essential	Non-essential
b1937	FliE	fliE	0.0373661	0.541752	0.804643	flagellar basal-body protein FliE	Flagellar synthesis; basal body component	flagellar basal-body component	Undetermined	Non-essential
b1938	FliF	fliF	0.0242943	0.33121	0.5086	flagellar M-ring protein FliF; basal-body MS(membrane and supramembrane)-ring and collar protein	Flagellar basal body M-ring protein	flagellar basal-body MS-ring and collar protein	Non-Essential	Non-essential
b1939	FliG	fliG	0.0420354	0.3498	0.470909	flagellar motor switch protein FliG	Motor switching and energizing	flagellar motor switching and energizing component	Non-Essential	Non-essential
b1940	FliH	fliH	0.0351179	0.523375	0.612761	flagellar biosynthesis protein FliH	Flagellar biosynthesis	negative regulator of FliI ATPase activity	Non-Essential	Non-essential
b1941	FliI	fliI	0.0583595	0.789992	0.65565	flagellum-specific ATP synthase FliI	Flagellar biosynthesis	flagellum-specific ATP synthase	Non-Essential	Non-essential
b1942	FliJ	fliJ	0.0398411	0.421473	0.424563	flagellar biosynthesis protein FliJ	Flagellar biosynthesis	flagellar protein	Essential	Non-essential
b1943	FliK	fliK	0.0528861	0.780514	0.868887	flagellar hook-length control protein FliK	Hook filament junction; controls hook length	flagellar hook-length control protein	Non-Essential	Non-essential
b1944	FliL	fliL	0.0254346	0.38546	0.373377	flagellar biosynthesis	Flagellar biosynthesis	flagellar biosynthesis protein	Essential	Non-essential
b1945	FliM	fliM	0.033692	0.270269	0.533415	flagellar motor switch protein FliM	Flagellar synthesis, motor switching and energizing	flagellar motor switching and energizing component	Non-Essential	Non-essential
b1946	FliN	fliN	0.0313699	0.379489	0.614519	flagellar motor switch protein FliN	Flagellar switch protein	flagellar motor switching and energizing component	Essential	Non-essential
b1947	FliO	fliO	0.0514204	0.696905	0.757963	flagellar biosynthesis protein FliO	Flagellar synthesis; flagellar regulon member	flagellar biosynthesis protein	Non-Essential	Non-essential
b1948	FliP	fliP	0.0732753	0.578673	0.595478	flagellar biosynthesis protein FliP	Flagellar synthesis; flagellar regulon member	flagellar biosynthesis protein	Non-Essential	Non-essential
b1949	FliQ	fliQ	0.0633766	0.667299	0.806708	flagellar biosynthesis protein FliQ	Flagellar synthesis; flagellar regulon member	flagellar biosynthesis protein	Non-Essential	Non-essential
b1950	FliR	fliR	0.253599	0.963205	0.817319	flagellar biosynthesis protein FliR	Flagellar synthesis; flagellar regulon member	flagellar export pore protein	Non-Essential	Non-essential
b1925	FliS	fliS	0.0386245	0.85079	1.20219	flagellar biosynthesis protein FliS	Flagellar synthesis; flagellar regulon member	flagellar protein potentiates polymerization	Non-Essential	Non-essential
b1926	FliT	fliT	0.0746157	0.967646	1.13952	flagellar biosynthesis protein FliT	Flagellar synthesis; flagellar regulon member	predicted chaperone	Non-Essential	Non-essential
b1920	FliY	fliY	0.652618	1.05679	0.465334	periplasmic cystine-binding protein; member of extracellular bacterial solute-binding protein family III	Cystine-binding protein; not required for motility; may regulate FliA (sigma F)	cystine transporter subunit	?	Non-essential
b1921	FliZ	fliZ	0.0156278	0.533171	0.979395	regulator of sigmaS activity	Not required for motility; may regulate FliA (sigma F)	RpoS antagonist	Non-Essential	Non-essential
b2321	Flk	flk	0.838888	0.92439	1.46171	predicted flagella assembly protein	Transcribed divergently from pdxB, promoters overlapping, Salmonella homolog functions in sensing flagellar assembly stage	predicted flagella assembly protein	Non-Essential	Non-essential
b1566	flxA	flxA	0.903475	0.907589	1.18056		Member of FliA regulon, function unknown	Qin prophage	Non-Essential	Non-essential
b3288	Fmt	fmt	1.23833	1.37328	1.34394	10-formyltetrahydrofolate:L-methionyl-tRNAfMet N-formyltransferase	Methionyl-tRNA formyltransferase	10-formyltetrahydrofolate:L-methionyl-tRNA(fMet) N-formyltransferase	Essential	Essential
b1334	Fnr	fnr	0.661987	1.00458	1.49346	FNR	Regulatory gene for nitrite and nitrate reductases, hydrogenase, fumarate reductase	DNA-binding transcriptional dual regulator, global regulator of anaerobic growth	Non-Essential	Non-essential
b0904	FocA	focA	1.08315	1.74451	1.12749	FocA formate FNT transporter	Membrane protein	formate channel	Non-Essential	Non-essential
b2492	FocB	focB	2.10149	1.62813	1.21788	FocB formate FNT transporter	Membrane protein, formate transporter of hyf operon	predicted formate transporter	Non-Essential	Non-essential
b0048	FolA	folA	0.981369	1.66551	0.98608	dihydrofolate reductase	Trimethoprim resistance; dihydrofolate reductase	dihydrofolate reductase	Essential	Non-essential
b3058	FolB	folB	1.39141	0.912653	1.58496	FolB	Dihydroneopterin aldolase	bifunctional dihydroneopterin aldolase/dihydroneopterin triphosphate 2'-epimerase	Non-Essential	Essential
b2315	FolC	folC	1.19284	1.80171	0.815987	bifunctional folypolyglutamate synthetase / dihydrofolate synthetase	Dihydrofolate:folylpolyglutamate synthetase	bifunctional folylpolyglutamate synthase/ dihydrofolate synthase	Undetermined	Non-essential
b0529	FolD	folD	0.851791	0.693778	1.89306	FolD	Methenyltetrahydrofolate dehydrogenase/cyclohydrolase	bifunctional 5,10-methylene-tetrahydrofolate dehydrogenase/ 5,10-methylene-tetrahydrofolate cyclohydrolase	Non-Essential	Non-essential
b2153	FolE	folE	1.34625	0.340926	0.654117	GTP cyclohydrolase I monomer	GTP cyclohydrolase I	GTP cyclohydrolase I	Essential	Non-essential
b0142	FolK	folK	1.58618	0.788916	1.34513	6-hydroxymethyl-7,8-dihydropterin pyrophosphokinase	Dihydro-hydroxymethylpterin pyrophosphokinase	2-amino-4-hydroxy-6-hydroxymethyldihyropteridine pyrophosphokinase	Essential	Non-essential
b1606	FolM	folM	0.922611	0.997854	0.955625	dihydromonapterin reductase / dihydrofolate reductase	Function unknown	dihydromonapterin reductase, NADPH-dependent	Non-Essential	Non-essential
b3177	FolP	folP	1.26266	1.01646	1.41231	FolP	Dihydropteroate synthase	7,8-dihydropteroate synthase	Non-Essential	Non-essential
b2303	FolX	folX	0.950547	0.875286	0.813204	dihydroneopterin triphosphate 2'-epimerase monomer	Dihydroneopterin triphosphate epimerase	D-erythro-7,8-dihydroneopterin triphosphate 2'-epimerase and dihydroneopterin aldolase	Non-Essential	Non-essential
b3924	Fpr	fpr	0.456062	0.897627	1.02556	flavodoxin NADP+ reductase	Ferredoxin NADP reductase; anaerobic	ferredoxin-NADP reductase	Non-Essential	Non-essential
b2374	Frc	frc	3.57602	0.53759	1.01656	formyl-CoA transferase monomer	Function unknown	formyl-CoA transferase, NAD(P)-binding	Non-Essential	Non-essential
b4154	FrdA	frdA	0.235376	1.8159	2.22046	fumarate reductase flavoprotein	Fumarate reductase flavoprotein subunit	fumarate reductase (anaerobic) catalytic and NAD/flavoprotein subunit	Non-Essential	Non-essential
b4153	FrdB	frdB	0.206235	1.57586	2.51023	fumarate reductase iron-sulfur protein	Fumarate reductase iron-sulfur protein subunit	fumarate reductase (anaerobic), Fe-S subunit	Non-Essential	Non-essential
b4152	FrdC	frdC	0.25543	1.41483	2.40102	fumarate reductase membrane protein	Fumarate reductase membrane anchor polypeptide	fumarate reductase (anaerobic), membrane anchor subunit	Non-Essential	Non-essential
b4151	FrdD	frdD	0.356221	1.21458	2.4458	fumarate reductase membrane protein	Fumarate reductase membrane anchor polypeptide	fumarate reductase (anaerobic), membrane anchor subunit	?	Non-essential
b3844	Fre	fre	1.14467	0.964724	1.18043	FMN reductase	2-octaprenylphenol2-octaprenyl-6-methoxyphenol; flavin reductase	NAD(P)H-flavin reductase	Non-Essential	Non-essential
b3370	FrlA	frlA	0.487775	0.807931	1.12085	predicted fructoselysine transporter	Function unknown	predicted fructoselysine transporter	Non-Essential	Non-essential
b3371	FrlB	frlB	0.536829	1.37417	0.964775	fructoselysine 6-phosphate deglycase monomer	Function unknown	fructoselysine-6-P-deglycase	Non-Essential	Non-essential
b3374	FrlD	frlD	0.942178	1.56632	1.07371	fructoselysine 6-kinase	Function unknown	fructoselysine 6-kinase	Essential	Non-essential
b3375	FrlR	frlR	1.08974	0.914744	1.34784	predicted DNA-binding transcriptional regulator	Function unknown	predicted DNA-binding transcriptional regulator	Non-Essential	Non-essential
b0356	FrmA	frmA	0.612426	0.875967	0.795795	FrmA	Alcohol-acetaldehyde dehydrogenase; adhC has also been used for adhE control region	alcohol dehydrogenase class III/glutathione-dependent formaldehyde dehydrogenase	Non-Essential	Non-essential
b0355	FrmB	frmB	1.12941	0.730962	1.14207	S-formylglutathione hydrolase	Function unknown	S-formylglutathione hydrolase	Non-Essential	Non-essential
b0357	FrmR	frmR	0.609069	0.7627	0.715365	regulator protein	Function unknown	regulator protein that represses frmRAB operon	Essential	Non-essential
b0172	Frr	frr	0.785916	1.16416	1.15457	ribosome recycling factor	Ribosome recycling factor; essential gene; dissociates ribosomes from mRNA after termination of translation	ribosome recycling factor	Essential	Essential
b0239	FrsA	frsA	1.28713	0.908675	1.19053	fermentation/respiration switch protein	Function unknown	fermentation-respiration switch protein	Non-Essential	Non-essential
b2167	FruA	fruA	0.765467	1.34869	2.65076	FruA	Fructosephosphotransferase enzyme II	fused fructose-specific PTS enzymes: IIBcomponent/IIC components	Non-Essential	Non-essential
b2169	FruB	fruB	0.749928	0.739587	2.81679	FruB	Fructosephosphotransferase enzyme III	fused fructose-specific PTS enzymes: IIA component/HPr component	Non-Essential	Non-essential
b2168	FruK	fruK	0.94904	1.03414	3.11944	1-phosphofructokinase monomer	Fructose-1-phosphate kinase	fructose-1-phosphate kinase	Non-Essential	Non-essential
b0080	FruR	fruR	0.406398	0.79986	1.51213	FruR transcriptional dual regulator	Regulatory gene for fru operon, other catabolite-regulated genes	DNA-binding transcriptional dual regulator	Non-Essential	Non-essential
b3900	FrvA	frvA	0.826992	0.911886	1.28625	FrvA	Putative fructose-like PTS system enzyme IIA	predicted enzyme IIA component of PTS	Non-Essential	Non-essential
b3899	FrvB	frvB	1.09021	1.3514	1.12179	FrvB	Putative fructose-like PTS system enzyme IIB	fused predicted PTS enzymes: IIB component/IIC component	Non-Essential	Non-essential
b3897	FrvR	frvR	2.04752	1.31588	1.07469	FrvR predicted transcriptional regulator	Putative frv operon regulator	putative frv operon regulator	Undetermined	Non-essential
b3898	FrvX	frvX	0.663429	1.46177	0.92386	frv operon protein	Putative frv operon gene of unknown function	predicted peptidase	Undetermined	Non-essential
b3950	FrwB	frwB	0.153972	0.878154	1.21203	FrwB	Putative fructose-like PTS system enzyme IIB, component 1	predicted enzyme IIB component of PTS	Non-Essential	Non-essential
b3949	FrwC	frwC	0.151649	1.15142	1.39252	FrwC	Putative fructose-like PTS system enzyme IIC	predicted enzyme IIC component of PTS	Non-Essential	Non-essential
b3953	FrwD	frwD	0.826493	1.23643	0.908532	PTS system fructose-like IIB component 2	Putative fructose-like PTS system enzyme IIB, component 2	predicted enzyme IIB component of PTS	Non-Essential	Non-essential
b2383	FryA	fryA	1.47999	1.34023	0.99088	fused predicted PTS system enzymes: Hpr component, enzyme I component, enzyme IIA component	Function unknown	fused predicted PTS enzymes: Hpr component/enzyme I component/enzyme IIA component	Non-Essential	Unknown
b2387	FryB	fryB	0.559398	1.51297	1.24997	predicted enzyme IIB component of PTS	Function unknown	predicted enzyme IIB component of PTS	Essential	Unknown
b2386	FryC	fryC	0.268781	1.02632	0.865162	predicted enzyme IIC component of PTS	Function unknown	predicted enzyme IIC component of PTS	Non-Essential	Unknown
b0825	Fsa	fsaA	0.793582	1.18219	1.17091	Fsa	Microtuble-interacting protein homolog	fructose-6-phosphate aldolase 1	Non-Essential	Non-essential
b3946	FsaB	fsaB	0.796924	1.17983	123.366	fructose 6-phosphate aldolase 2	Putative transaldolase C	fructose-6-phosphate aldolase 2	Non-Essential	Non-essential
b0479	Fsr	fsr	1.12555	0.557326	0.554335	Fsr fosmidomycin MFS transporter	Amplification confers fosmidomycin resistance	predicted fosmidomycin efflux system	Non-Essential	Non-essential
b1905	FtnA	ftnA	0.294291	0.74012	13.2782	ferritin iron storage protein	Ferritin	ferritin iron storage protein (cytoplasmic)	Non-Essential	Non-essential
b1902	FtnB	ftnB	1.11594	0.929645	1.29638	predicted ferritin-like protein	Function unknown	ferritin B, probable ferrous iron reservoir	Non-Essential	Unknown
b0094	FtsA	ftsA	1.80831	1.0153	0.975763	essential cell division protein FtsA	Cell division, septation	ATP-binding cell division protein involved in recruitment of FtsK to Z ring	Essential	Essential
b2748	FtsB	ftsB	1.06934	1.36206	1.0885	essential cell division protein FtsB	Function unknown	cell division protein	Essential	Essential
b3463	FtsE	ftsE	1.31913	0.916742	1.16294	cell division protein FtsE	Cell division; ATP-binding protein	predicted transporter subunit: ATP-binding component of ABC superfamily	Essential	Essential
b3178	FtsH	hflB	0.529161	1.06345	1.02515	ATP-dependent zinc metalloprotease FtsH	Cell growth, septum formation, phage lambda development, essential inner membrane ATP-dependent protease, acting on SecY	protease, ATP-dependent zinc-metallo	Non-Essential	Essential
b0084	FtsI	ftsI	1.01428	0.878514	1.18232	essential cell division protein FtsI; penicillin-binding protein 3	Peptidoglycan synthetase; penicillin-binding protein 3	transpeptidase involved in septal peptidoglycan synthesis (penicillin-binding protein 3)	Essential	Essential
b0890	FtsK	ftsK	0.993931	1.13038	1.22133	essential cell division protein FtsK	Cell division and growth, septation; NA-binding membrane protein; homology with B. subtilis SpoIIIE protein; filamentous growth mutants, suppressed by dacA deletion;	DNA translocase at septal ring sorting daughter chromsomes	Non-Essential*	Essential
b0083	FtsL	ftsL	1.83143	0.859302	0.874556	essential cell division protein FtsL	Cell division and growth; essential gene; cytoplasmic membrane protein	membrane bound cell division protein at septum containing leucine zipper motif	Essential	Essential
b3933	FtsN	ftsN	1.35455	1.32591	1.22691	essential cell division protein FtsN	Essential gene; cell division and growth; multicopy suppresses ftsA12	essential cell division protein	Non-Essential	Essential
b3017	FtsP	ftsP	1.25569	0.806274	1.1383	cell division protein required during stress conditions	Suppressor of ftsI	septal ring component that protects the divisome from stress	Non-Essential	Non-essential
b0093	FtsQ	ftsQ	1.14488	1.30684	1.00328	essential cell division protein FtsQ	Cell division and growth of wall at septum	Divisome assembly protein, membrane anchored protein involved in growth of wall at septum	Essential	Essential
b0089	FtsW	ftsW	1.55789	0.880463	0.897077	essential cell division protein FtsW	Cytoplasmic membrane required for PBP 2 expression; homology to rodA	integral membrane protein involved in stabilizing FstZ ring during cell division	Essential	Essential
b3462	FtsX	ftsX	1.23446	1.03117	0.978421	cell division protein FtsX	Cell division	predicted transporter subunit: membrane component of ABC superfamily	Non-Essential	Essential
b3464	FtsY	ftsY	0.82338	0.825783	1.29595	SRP receptor	Cell division	Signal Recognition Particle (SRP) receptor	Essential	Essential
b0095	FtsZ	ftsZ	0.778648	0.719087	0.944049	essential cell division protein FtsZ	Cell division and growth; initiation of septation; GTP binding protein	GTP-binding tubulin-like cell division protein	Essential	Essential
b2800	FucA	fucA	0.503017	1.63969	1.09642	FucA	L-fuculose-1-phosphate aldolase	L-fuculose-1-phosphate aldolase	Non-Essential	Non-essential
b2802	FucI	fucI	0.519524	0.851325	1.41782	FucI	L-Fucose isomerase	L-fucose isomerase	Non-Essential	Non-essential
b2803	FucK	fucK	0.277166	0.84083	1.15852	L-fuculokinase	L-Fuculose kinase	L-fuculokinase	Non-Essential	Non-essential
b2799	FucO	fucO	0.23149	1.61118	1.13899	L-1,2-propanediol oxidoreductase monomer	L-1,2-Propanediol oxidoreductase	L-1,2-propanediol oxidoreductase	Non-Essential	Non-essential
b2801	FucP	fucP	0.251085	0.652652	0.844003	FucP fucose MFS transporter	Fucose permease	L-fucose transporter	Non-Essential	Non-essential
b2805	FucR	fucR	0.688279	0.944826	1.00393	FucR transcriptional activator	Positive regulatory protein for fuc regulon	DNA-binding transcriptional activator	Non-Essential	Non-essential
b2804	FucU	fucU	1.31052	0.901625	1.21238	L-fucose mutarotase	fuc operon protein, function unknown	L-fucose mutarotase	?	Non-essential
b1612	FumA	fumA	1.16648	1.35682	0.379567	fumarase A monomer	Fumarase A, aerobic	fumarate hydratase (fumarase A), aerobic Class I	Non-Essential	Non-essential
b4122	FumB	fumB	0.367061	1.02569	1.83418	fumarase B monomer	Fumarase B, anaerobic; regulatory gene?	anaerobic class I fumarate hydratase (fumarase B)	Non-Essential	Non-essential
b1611	FumC	fumC	0.536708	1.09033	0.233344	fumarase C monomer	Fumarase C, aerobic; member of soxRS regulon	fumarate hydratase (fumarase C),aerobic Class II	Non-Essential	Non-essential
b0683	Fur	fur	0.603124	0.976464	0.93643	Fur	Ferric iron uptake, negative regulatory gene	DNA-binding transcriptional dual regulator of siderophore biosynthesis and transport	Non-Essential	Non-essential
b3340	FusA	fusA	0.9589	2.08603	1.11417	elongation factor G	Fusidic acid resistance; protein chain elongation factor G	protein chain elongation factor EF-G, GTP-binding	Essential	Essential
b4140	FxsA	fxsA	0.640314	2.37899	1.32674	inner membrane protein; overproduction inhibits F exclusion of bacteriophage T7	Suppresses F exclusion of phage T7	suppressor of F exclusion of phage T7	Non-Essential	Unknown
b2661	GabD	gabD	0.634943	0.785504	0.152044	GabD	Succinate-semialdehyde dehydrogenase; NADP dependent	succinate-semialdehyde dehydrogenase I, NADP-dependent	Non-Essential	Non-essential
b2663	GabP	gabP	0.484548	0.65202	0.140246	GabP APC transporter	GABA permease, membrane protein	gamma-aminobutyrate transporter	Non-Essential	Non-essential
b2662	GabT	gabT	0.721229	0.620313	0.181208	4-aminobutyrate aminotransferase monomer	Aminobutyrate aminotransferase	4-aminobutyrate aminotransferase, PLP-dependent	Non-Essential	Non-essential
b3517	GadA	gadA	2.26537	3.80627	0.588775	glutamate decarboxylase A subunit	Glutamate decarboxylase	glutamate decarboxylase A, PLP-dependent	Undetermined	Non-essential
b1493	GadB	gadB	2.82686	3.9932	0.646801	glutamate decarboxylase B subunit	Glutamate decarboxylase	glutamate decarboxylase B, PLP-dependent	Non-Essential	Non-essential
b1492	GadC	gadC	1.81358	3.18071	0.738771	GadC GABA APC transporter	Glutamate-dependent enzyme, may function in protection against cytoplasmic acidification	predicted glutamate:gamma-aminobutyric acid antiporter	Non-Essential	Non-essential
b3512	GadE	gadE	3.99558	4.49431	1.00852	GadE DNA-binding transcriptional activator	Function unknown	DNA-binding transcriptional activator	Non-Essential	Non-essential
b3515	GadW	gadW	2.66387	1.36836	1.21234	GadW DNA-binding transcriptional dual regulator	Function unknown	transcriptional activator of gadA and gadBC in absence of GadX	Non-Essential	Non-essential
b3516	GadX	gadX	5.19425	2.564	2.34529	GadX DNA-binding transcriptional dual regulator	Function unknown	DNA-binding transcriptional dual regulator	Undetermined	Non-essential
b0759	GalE	galE	0.771401	0.881758	1.101	UDP-glucose 4-epimerase monomer	UDP-galactose 4-epimerase; hexose-1-phosphate uridylyltransferase	UDP-galactose-4-epimerase	Non-Essential	Non-essential
b2042	GalF	galF	1.35821	0.862203	1.28321	predicted uridylyltransferase subunit with GalU	Not required for colanic acid synthesis; putative UTP-glucose-P-uridylyltransferase (GalU) regulatory subunit	putative regulatory subunit for GalU	Essential	Non-essential
b0757	GalK	galK	0.643047	0.989366	0.970183	galactokinase	Galactose resistance; galactokinase	galactokinase	Non-Essential	Non-essential
b0756	GalM	galM	0.642358	0.850876	1.12203	galactose-1-epimerase	Aldose-1-epimerase (mutarotease)	galactose-1-epimerase (mutarotase)	Non-Essential	Non-essential
b2943	GalP	galP	2.72641	0.480813	1.12087	GalP - galactose MFS transporter	D-Galactose/H symporter	D-galactose transporter	Non-Essential	Non-essential
b2837	GalR	galR	1.31572	0.708308	1.08738	GalR DNA-binding transcriptional dual regulator	Repressor of galETK operon; regulates low-affinity transport; Gal repressor	DNA-binding transcriptional repressor	Non-Essential	Non-essential
b2151	GalS	galS	0.161896	0.676823	0.863972	GalS DNA-binding transcriptional dual regulator	Utilization of methylgalactoside; negative regulation of high-affinity transport; Gal isorepressor; represses mgl	DNA-binding transcriptional repressor	Non-Essential	Non-essential
b0758	GalT	galT	0.617383	0.747714	1.66994	galactose-1-phosphate uridylyltransferase	Galactose-1-phosphate uridylyltransferase	galactose-1-phosphate uridylyltransferase	Non-Essential	Non-essential
b1236	GalU	galU	1.15765	1.10647	1.00344	UTP-glucose-1-phosphate uridylyltransferase	Glucose-1-P uridylyltransferase (UDP-glucose pyrophosphorylase)	glucose-1-phosphate uridylyltransferase	Essential	Non-essential
b1779	GapA	gapA	0.744998	0.705653	1.04067	glyceraldehyde 3-phosphate dehydrogenase-A monomer	Glyceraldehyde 3-P dehydrogenase A; horizontal transfer? similar to eukaryotic GAPDH	glyceraldehyde-3-phosphate dehydrogenase A	Essential	Non-essential
b1417	GapC_1	b1417		3.28784	1.29217	split glyceraldehyde 3-phosphate dehydrogenase C			-	Non-essential
b1416	GapC_2	b1416		4.22338	1.61029	glyceraldehyde 3-phosphate dehydrogenase C, interrupted	Glyceraldehyde 3-phosphate dehydrogenase C		?	Non-essential
b3128	GarP	garD	2.05308	1.3428	7.83603	galactarate dehydratase	Function unknown	(D)-galactarate dehydrogenase	Non-Essential	Unknown
b3124	GarK	garK	6.25857	1.34161	6.70039	glycerate kinase I	Function unknown	glycerate kinase I	Undetermined	Unknown
b3126	GarL	garL	7.79698	1.23793	5.28545	GarL	Function unknown	alpha-dehydro-beta-deoxy-D-glucarate aldolase	Non-Essential	Unknown
b3125	GarR	garR	12.6724	1.24419	5.11154	tartronate semialdehyde reductase	Function unknown	tartronate semialdehyde reductase	Non-Essential	Unknown
b2094	GatA	gatA	0.843101	1.85345	1.14027	GatA	Galactitol-specific enzyme IIA of phosphotransferase system (PTS)	galactitol-specific enzyme IIA component of PTS	Non-Essential	Non-essential
b2093	GatB	gatB	0.516784	1.7084	1.13404	GatB	Galactitol-specific enzyme IIB of PTS	galactitol-specific enzyme IIB component of PTS	Non-Essential	Non-essential
b2092	GatC	gatC	1.04735	1.44648	1.13852	GatC	Galactitol-specific enzyme IIC of PTS	galactitol-specific enzyme IIC component of PTS	Non-Essential	Non-essential
b2091	GatD	gatD	1.36119	0.865023	0.98614	galactitol-1-phosphate dehydrogenase	Galactitol-1-phosphate dehydrogenase	galactitol-1-phosphate dehydrogenase, Zn-dependent and NAD(P)-binding	Essential	Non-essential
b2087	GatR_1	b2087		1.73593	1.41725	negative DNA-binding transcriptional regulator of galactitol metabolism	Repressor for gat operon, interrupted by IS3E		-	Non-essential
b2090	GatR_2	b2090		0.820594	0.885431	GatR_2			-	Non-essential
b2096	GatY	gatY	0.447679	2.07139	1.12727	GatY	D-Tagatose-1,6-bisphosphate aldolase	D-tagatose 1,6-bisphosphate aldolase 2, catalytic subunit	Non-Essential	Non-essential
b2095	gatZ	gatZ	0.702519	2.08798	1.11829		Function unknown	D-tagatose 1,6-bisphosphate aldolase 2, subunit	Non-Essential	Non-essential
b0124	Gcd	gcd	1.77644	1.12205	0.2517	glucose dehydrogenase	Glucose dehydrogenase (pyrroloquinoline-quinone); inner membrane	glucose dehydrogenase	Non-Essential	Non-essential
b0507	Gcl	gcl	0.654663	0.725985	0.745341	Gcl	Glyoxylate carboligase	glyoxylate carboligase	Non-Essential	Non-essential
b2808	GcvA	gcvA	1.51681	1.17112	1.17151	GcvA DNA-binding transcriptional dual regulator	Trans-Acting protein, responsible for glycine-induced activation of gcv, perhaps repression in the presence of inosine	DNA-binding transcriptional dual regulator	Non-Essential	Non-essential
b2904	GcvH	gcvH	0.616491	0.606537	0.57419	glycine cleavage system H protein	Glycine cleavage, carrier of aminomethyl group	glycine cleavage complex lipoylprotein	Non-Essential	Non-essential
b2903	GcvP	gcvP	0.664743	0.507008	0.442752	glycine decarboxylase	Glycine dehydrogenase (decarboxylating)	glycine decarboxylase, PLP-dependent, subunit (protein P) of glycine cleavage complex	Non-Essential	Non-essential
b2479	GcvR	gcvR	0.80088	0.646292	1.57012	GcvR predicted transcriptional regulator	Regulatory gene	DNA-binding transcriptional repressor, regulatory protein accessory to GcvA	Essential	Non-essential
b2905	GcvT	gcvT	0.612155	0.691311	0.743322	aminomethyltransferase	Aminomethyl transferase, tetrahydrofolate dependent	aminomethyltransferase, tetrahydrofolate-dependent, subunit (T protein) of glycine cleavage complex	Non-Essential	Non-essential
b1761	GdhA	gdhA	0.714694	0.293265	0.962752	GdhA	Glutamate dehydrogenase	glutamate dehydrogenase, NADP-specific	Non-Essential	Non-essential
b0987	GfcA	gfcA	1.40144	1.45718	1.54702	predicted protein	Function unknown	predicted protein	Essential	Non-essential
b0986	GfcB	gfcB	1.58553	1.09159	1.55996	predicted outer membrane lipoprotein	Function unknown	predicted outer membrane lipoprotein	Non-Essential	Non-essential
b0985	gfcC	gfcC	2.10313	0.912092	1.11077		Function unknown	conserved protein	Non-Essential	Non-essential
b0984	GfcD	gfcD	1.36596	1.6387	1.01348	putative lipoprotein	Function unknown	conserved protein	Non-Essential	Non-essential
b0983	GfcE	gfcE	1.78991	0.847624	0.968944	predicted exopolysaccharide export protein	Function unknown	lipoprotein required for formation of the O-antigen capsule, predicted exopolysaccharide export protein	Non-Essential	Non-essential
b3447	Ggt	ggt	1.23012	0.517608	0.309574	gamma-glutamyltranspeptidase	Gamma-Glutamyltranspeptidase	gamma-glutamyltranspeptidase	Non-Essential	Non-essential
b1033	GhrA	ghrA	0.607206	0.574877	1.06978	glyoxylate reductase / hydroxypyruvate reductase	Function unknown	glyoxylate/hydroxypyruvate reductase A	Essential	Non-essential
b3553	GhrB	ghrB	1.63589	0.538464	1.15311	GhrB	Ketogluconate reductase	glyoxylate/hydroxypyruvate reductase B	Non-Essential	Non-essential
b2975	GlcA	glcA	0.893039	1.6267	0.897087	GlcA glycolate transporter	Function unknown	glycolate transporter	Non-Essential	Non-essential
b2976	GlcB	glcB	0.73706	0.878635	2.25494	malate synthase G	Malate synthase G	malate synthase G	Undetermined	Non-essential
b2980	GlcC	glcC	0.277221	0.943723	0.248536	GlcC transcriptional dual regulator	Regulatory gene	DNA-binding transcriptional dual regulator, glycolate-binding	Non-Essential	Non-essential
b2979	GlcD	glcD	0.799988	1.08109	1.32979	glycolate oxidase, predicted FAD-linked subunit	Regulatory protein, transcriptional activator	glycolate oxidase subunit, FAD-linked	Non-Essential	Non-essential
b2978	glcF	glcF		0.983214	1.16334		Glycolate oxidase subunit, FeS protein
b2977	glcG	glcG	0.95742	0.803596	1.45793		Unknown function	conserved protein	Undetermined	Non-essential
b3945	GldA	gldA	0.38904	1.69887	28.1823	GldA	Glycerol dehydrogenase, NAD dependent	glycerol dehydrogenase, NAD	Non-Essential	Non-essential
b2036	Glf	glf	13.6659	0.871839	0.894046	UDP-galactopyranose mutase	UDP-galactopyranose mutase	UDP-galactopyranose mutase, FAD/NAD(P)-binding	Undetermined	Non-essential
b3429	GlgA	glgA	1.25962	1.22345	0.981297	glycogen synthase	Glycogen synthase	glycogen synthase	Non-Essential	Non-essential
b3432	GlgB	glgB	0.831843	1.08918	1.1849	1,4-alpha-glucan branching enzyme	1,4-alpha-Glucan branching enzyme	1,4-alpha-glucan branching enzyme	Non-Essential	Non-essential
b3430	GlgC	glgC	0.485689	1.23845	1.03159	GlgC	Glucose-1-phosphate adenylyltransferase	glucose-1-phosphate adenylyltransferase	Non-Essential	Non-essential
b3428	GlgP	glgP	0.841777	1.22094	0.856496	GlgP	Alpha-Glucan phosphorylase	glycogen phosphorylase	Non-Essential	Non-essential
b3049	GlgS	glgS	0.251033	1.79907	1.15472	predicted glycogen synthesis protein	Glycogen synthesis protein, controlled by sigma S (stationary phase) and cAMP	predicted glycogen synthesis protein	Non-Essential	Non-essential
b3431	GlgX	glgX	1.17673	1.43354	0.817115	glycogen phosphorylase-limit dextrin alpha-1,6-glucohydrolase	Glycogen debranching enzyme	glycogen debranching enzyme	Non-Essential	Non-essential
b2388	Glk	glk	0.77632	0.909885	1.31889	glucokinase	Glucokinase	glucokinase	Non-Essential	Non-essential
b3176	GlmM	glmM	1.11724	0.691577	1.30832	phosphoglucosamine mutase	Phosphoglucosamine mutase; essential gene; UDP-GlcNAc path, peptidoglycan, lipopolysaccharide synthesis; mRNA stability effects	phosphoglucosamine mutase	Non-Essential	Essential
b3729	GlmS	glmS	0.746301	0.990882	1.17238	GlmS	Glucosamine-6-phosphate synthase	L-glutamine:D-fructose-6-phosphate aminotransferase	Essential	Non-essential
b3730	GlmU	glmU	1.39919	0.982542	1.25735	GlmU	Bifunctional glucosamine-1-phosphate acetyltransferase and N-acetylglucosamine-1-P uridyltransferase	fused N-acetyl glucosamine-1-phosphate uridyltransferase/glucosamine-1-phosphate acetyl transferase	Essential	Essential
b0167	GlnD	glnD	1.02037	0.938918	0.816068	uridylyltransferase / uridylyl-removing enzyme	Uridylyltransferase	uridylyltransferase	Essential	Non-essential
b3053	GlnE	glnE	1.10848	0.92419	0.771983	glutamine synthetase adenylyltransferase [multifunctional]	GS adenylyl transferase	fused deadenylyltransferase/adenylyltransferase for glutamine synthetase	Non-Essential	Non-essential
b0811	GlnH	glnH	120.202	0.653607	0.876444	GlnH	Periplasmic glutamine-binding protein	glutamine transporter subunit	Non-Essential	Non-essential
b0450	GlnK	glnK	3.48113	1.09612	4.56786	GlnK	Regulated through NRI/NRII two-component regulatory system	nitrogen assimilation regulatory protein for GlnL, GlnE, and AmtB	Non-Essential	Non-essential
b0810	GlnP	glnP	38.0819	0.712951	1.10232	GlnP	L-Glutamate periplasmic binding protein; transport; methionine sulfoximine resistance	glutamine transporter subunit	Essential	Non-essential
b0809	GlnQ	glnQ	17.5853	0.67955	1.14674	GlnQ	Glutamine high-affinity transport system	glutamine transporter subunit	Non-Essential	Non-essential
b0680	GlnS	glnS	0.942976	0.588808	1.42766	glutaminyl-tRNA synthetase	Glutaminyl-tRNA synthetase	glutamyl-tRNA synthetase	Essential	Essential
b1651	GloA	gloA	0.639968	0.813402	1.06089	GloA	Glyoxalase I	glyoxalase I, Ni-dependent	?	Non-essential
b0212	GloB	gloB	1.37624	0.915289	0.88549	glyoxalase II	Putative glyoxalase II	hydroxyacylglutathione hydrolase	Non-Essential	Unknown
b2241	GlpA	glpA	8.4759	0.885202	28.7035	glycerol-3-phosphate dehydrogenase (anaerobic), large subunit	Glycerol-3-phosphate dehydrogenase (anaerobic) large subunit	sn-glycerol-3-phosphate dehydrogenase (anaerobic), large subunit, FAD/NAD(P)-binding	Non-Essential	Non-essential
b2242	GlpB	glpB	3.21738	1.86785	137.951	glycerol-3-phosphate dehydrogenase (anaerobic), membrane anchor subunit	sn-Glycerol-3-phosphate dehydrogenase (anaerobic) subunit; membrane anchor	sn-glycerol-3-phosphate dehydrogenase (anaerobic), membrane anchor subunit	Non-Essential	Non-essential
b2243	GlpC	glpC	1.43026	1.41733	123.193	glycerol-3-phosphate dehydrogenase (anaerobic), small subunit	sn-Glycerol-3-phosphate dehydrogenase (anaerobic) small subunit	sn-glycerol-3-phosphate dehydrogenase (anaerobic), small subunit	Non-Essential	Non-essential
b3426	GlpD	glpD	5.89268	0.961005	7.39925	GlpD	Glycerol-3-phosphate dehydrogenase (aerobic)	sn-glycerol-3-phosphate dehydrogenase, aerobic, FAD/NAD(P)-binding	Non-Essential	Non-essential
b3425	GlpE	glpE	1.53748	0.941138	1.82971	GlpE	Gene of glp regulon	thiosulfate:cyanide sulfurtransferase (rhodanese)	Undetermined	Non-essential
b3927	GlpF	glpF	2.72243	1.5888	1.86394	GlpF	Glycerol facilitator	glycerol facilitator	Non-Essential	Non-essential
b3424	GlpG	glpG	1.32666	0.889163	1.41675	intramembrane serine protease GlpG	Gene of glp regulon	rhomboid intramembrane serine protease	Non-Essential	Non-essential
b3926	GlpK	glpK	1.65748	1.85545	9.71176	GlpK	Glycerol kinase	glycerol kinase	Non-Essential	Non-essential
b2239	GlpQ	glpQ	0.532625	1.35982	24.8997	GlpQ	Glycerol-3-phosphate diesterase, periplasmic	periplasmic glycerophosphodiester phosphodiesterase	Non-Essential	Non-essential
b3423	GlpR	glpR	0.731539	0.78583	1.56618	GlpR DNA-binding transcriptional repressor	Repressor of glp operon	DNA-binding transcriptional repressor	Non-Essential	Non-essential
b2240	GlpT	glpT	0.482464	1.70575	40.915	GlpT glycerol-3-P MFS transporter	sn-Glycerol-3-phosphate permease	sn-glycerol-3-phosphate transporter	Non-Essential	Non-essential
b3925	GlpX	glpX	1.16511	1.71685	7.97106	fructose 1,6-bisphosphatase II	May be involved in glycerol metabolism but not required for growth on glycerol	fructose 1,6-bisphosphatase II	Non-Essential	Non-essential
b2556	GlrK	yfhK	1.03273	1.67495	0.946249	GlrK sensory histidine kinase	Function unknown	Sensor protein kinase regulating glmY sRNA in two-component system with response regulator GlrR	Non-Essential	Unknown
b2554	GlrR	yfhA	1.0559	1.03594	1.14469	GlrR DNA-binding transcriptional activator	Function unknown	Response regulator regulating glmY sRNA in two-component system with sensor protein GlrK	Non-Essential	Unknown
b0720	GltA	gltA	0.572019	0.967223	0.416337	citrate synthase monomer	Citrate synthase	citrate synthase	Non-Essential	Non-essential
b3212	GltB	gltB	1.03964	0.418366	0.901599	glutamate synthase, large subunit	Glutamate synthase, large subunit	glutamate synthase, large subunit	Non-Essential	Non-essential
b3213	GltD	gltD	1.31512	0.44158	0.913368	glutamate synthase, small subunit	Glutamate synthase, small subunit	glutamate synthase, 4Fe-4S protein, small subunit	Non-Essential	Non-essential
b3214	GltF	gltF	3.14643	0.827469	1.5892	periplasmic protein	Regulatory gene?	periplasmic protein	Undetermined	Non-essential
b0655	GltI	gltI	0.93867	0.587185	0.58726	GltI	Function unknown	glutamate and aspartate transporter subunit	Non-Essential	Unknown
b0654	GltJ	gltJ	1.19119	0.667083	0.90756	GltJ	Membrane protein, transport gene	glutamate and aspartate transporter subunit	Non-Essential	Non-essential
b0653	GltK	gltK	1.02968	0.582296	0.778105	GltK	Membrane protein, transport gene	glutamate and aspartate transporter subunit	Essential	Non-essential
b0652	GltL	gltL	0.837976	0.574065	0.774886	GltL	Membrane protein, transport gene	glutamate and aspartate transporter subunit	Essential	Non-essential
b4077	GltP	gltP	0.299495	0.646661	1.15795	GltP glutamate/aspartate DAACS transporter	Proton-glutamate-aspartate transport protein	glutamate/aspartate:proton symporter	Non-Essential	Non-essential
b3653	GltS	gltS	1.14701	1.32452	1.02801	GltS glutamate transporter	Glutamate permease	glutamate transporter	Non-Essential	Non-essential
b2400	GltX	gltX	0.780235	0.7304	1.30074	glutamyl-tRNA synthetase	Glutamyl-tRNA synthetase	glutamyl-tRNA synthetase	Essential	Essential
b3682	GlvB	b3682		0.460573	0.798188	GlvB	Putative arbutin-like PTS system enzyme IIB		Undetermined	Non-essential
b3683	GlvC	glvC	0.669667	0.771296	1.22234	GlvC	Putative arbutin-like PTS system enzyme IIC	pseudo	Non-Essential	Unknown
b3681	GlvG	glvG		0.754646	0.947444	probable 6-phospho-beta-glucosidase	Putative 6-phospho-beta-glucosidase		Undetermined	Non-essential
b0514	GlxK	glxK	1.01232	1.10698	0.85314	glycerate kinase II	Function unknown	glycerate kinase II	Non-Essential	Non-essential
b0509	GlxR	glxR	1.4196	0.552323	0.824824	tartronate semialdehyde reductase 2	Function unknown	tartronate semialdehyde reductase, NADH-dependent	Non-Essential	Non-essential
b2551	GlyA	glyA	1.09342	0.507201	1.36733	GlyA	Serine hydroxymethyltransferase	serine hydroxymethyltransferase	Essential	Non-essential
b3560	GlyQ	glyQ	0.949877	0.668085	1.35526	glycyl-tRNA synthetase, alpha subunit	Glycyl-tRNA synthetase, alpha-subunit	glycine tRNA synthetase, alpha subunit	Essential	Essential
b3559	GlyS	glyS	1.12136	0.939672	1.12752	glycyl-tRNA synthetase, beta subunit	Glycyl-tRNA synthetase, beta-subunit	glycine tRNA synthetase, beta subunit	Essential	Essential
b2053	Gmd	gmd	1.36277	0.800246	1.70657	GDP-mannose 4,6-dehydratase	Fucose biosynthesis; GDP-D-mannose 4,6-dehydratase	GDP-D-mannose dehydratase, NAD(P)-binding	Non-Essential	Non-essential
b0200	GmhB	gmhB	1.441	0.827673	1.28401	D,D-heptose 1,7-bisphosphate phosphatase	Function unknown	D,D-heptose 1,7-bisphosphate phosphatase	Non-Essential	Unknown
b3648	Gmk	gmk	1.57828	1.27854	1.40274	Gmk	Guanylate kinase	guanylate kinase	Essential	Essential
b2051	Gmm	gmm	0.790332	2.12625	3.30411	Gmm	Guanosine di-P mannose mannosyl hydrolase	GDP-mannose mannosyl hydrolase	Non-Essential	Non-essential
b1285	Gmr	gmr	2.35252	1.09946	0.721638	modulator of RNase II stability	Function unknown	cyclic-di-GMP phosphodiesterase	Non-Essential	Unknown
b2029	Gnd	gnd	1.508	1.1281	1.16216	Gnd	Gluconate-6-phosphate dehydrogenase	6-phosphogluconate dehydrogenase, decarboxylating	Non-Essential	Non-essential
b1550	gnsB	gnsB	1.44722	0.653742	0.747824		Function unknown	Qin prophage	?	Non-essential
b3437	GntK	gntK	0.398219	1.57017	1.11557	GntK	Gluconokinase, thermoresistant	gluconate kinase 2	Undetermined	Non-essential
b4321	GntP	gntP	0.296956	0.636605	0.691356	GntP Gluconate Gnt transporter	Membrane protein, homologous to B. subtilis gluconate permease	fructuronate transporter	Non-Essential	Non-essential
b3438	GntR	gntR	0.881978	1.06335	1.28974	GntR DNA-binding transcriptional repressor	Controls gntKU induction, also edd and eda; gluconate transport and P'n	DNA-binding transcriptional repressor	Undetermined	Non-essential
b3415	GntT	gntT	0.38188	1.07732	0.731802	GntT Gluconate Gnt transporter	High-affinity gluconate transport	gluconate transporter, high-affinity GNT I system	Non-Essential	Non-essential
b3413	GntX	gntX	0.557178	0.898829	1.19131	protein involved in utilization of DNA as a carbon source	Function unknown	protein required for the utilization of DNA as a carbon source	Non-Essential	Non-essential
b3500	Gor	gor	0.643676	0.9589	1.18734	glutathione reductase (NADPH)	Glutathione oxidoreductase	glutathione oxidoreductase	Essential	Non-essential
b3385	Gph	gph	1.10611	0.712887	1.09231	phosphoglycolate phosphatase	Phosphoglycolate phosphatase activity, in dam operon	phosphoglycolate phosphatase	Non-Essential	Non-essential
b0755	GpmA	gpmA	0.504087	1.15239	0.596977	2,3-bisphosphoglycerate-dependent phosphoglycerate mutase monomer	Phosphoglycerate mutase 1	phosphoglyceromutase 1	Non-Essential	Non-essential
b3612	GpmM	gpmM	0.896686	0.759663	2.791	2,3-bisphosphoglycerate-independent phosphoglycerate mutase	Function unknown	phosphoglycero mutase III, cofactor-independent	Non-Essential	Unknown
b3779	Gpp	gpp	1.28686	0.710277	1.34239	Gpp	Guanosine pentaphosphatase activity; exopolyphosphatase	guanosine pentaphosphatase/exopolyphosphatase	Non-Essential	Unknown
b3608	GpsA	gpsA	0.972854	0.996344	1.27146	GpsA	sn-Glycerol-3-phosphate dehydrogenase [NAD(P)]	glycerol-3-phosphate dehydrogenase (NAD+)	Non-Essential	Non-essential
b0238	Gpt	gpt	0.573174	0.919099	1.85882	Gpt	Guanine-xanthine phosphoribosyltransferase phosphotransferase	guanine-hypoxanthine phosphoribosyltransferase	?	Non-essential
b3181	GreA	greA	0.856678	0.947476	1.4241	transcription elongation factor GreA	Transcription elongation factor	transcript cleavage factor	Non-Essential	Non-essential
b3406	GreB	greB	1.1635	0.964593	1.35555	transcription elongation factor GreB	Transcription elongation factor	transcript cleavage factor	Non-Essential	Non-essential
b4142	GroE	groS	0.198864	1.93037	1.09326	GroES, chaperone binds to Hsp60 in pres. Mg-ATP, suppressing its ATPase activity	Chaperone for assembly of enzyme complexes; phage morphogenesis; GroESL small subunit	Cpn10 chaperonin GroES, small subunit of GroESL	Essential	Essential
b4143	GroEL	groL	0.400695	1.47834	0.915242	GroEL, chaperone Hsp60, peptide-dependent ATPase, heat shock protein	Chaperone for assembly of enzyme complexes; phage morphogenesis; GroESL large subunit	Cpn60 chaperonin GroEL, large subunit of GroESL	Essential	Essential
b2614	GrpE	grpE	0.366956	1.3034	1.27415	phage lambda replication; host DNA synthesis; heat shock protein; protein repair	Heat shock protein; mutant survives induction of prophage lambda; stimulates DnaK ATPase; nucleotide exchange function	heat shock protein	Essential	Essential
b1064	GrxB	grxB	0.789609	1.21353	0.859295	reduced glutaredoxin 2	Glutaredoxin 2	glutaredoxin 2 (Grx2)	Non-Essential	Non-essential
b3610	GrxC	grxC	0.840684	0.777735	1.11308	reduced glutaredoxin 3	Glutaredoxin 3	glutaredoxin 3	Non-Essential	Non-essential
b1654	GrxD	grxD	0.696111	0.919311	1.37951	glutaredoxin 4	Function unknown	glutaredoxin-4	Essential	Non-essential
b2688	GshA	gshA	1.04553	0.806498	1.11044	gamma-glutamate-cysteine ligase	Gamma-Glutamyl-cysteine synthetase	glutamate-cysteine ligase	Non-Essential	Non-essential
b2947	GshB	gshB	0.780823	0.914087	1.16713	glutathione synthetase monomer	Glutathione synthetase	glutathione synthetase	Essential	Non-essential
b0829	GsiA	gsiA	0.798888	1.28098	0.695055	GsiA	Function unknown	glutathione transporter ATP-binding protein, ABC superfamily	Non-Essential	Non-essential
b0830	GsiB	gsiB	0.639044	1.05474	0.591695	GsiB	Function unknown	glutathione periplasmic binding protein, ABC superfamily transporter	Non-Essential	Non-essential
b0831	GsiC	gsiC	0.767777	0.981455	0.617827	GsiC	Function unknown	glutathione transporter, permease component, ABC superfamily	Non-Essential	Non-essential
b0832	GsiD	gsiD	0.899053	1.04513	0.807002	GsiD	Function unknown	glutathione transporter, permease component, ABC superfamily	Non-Essential	Non-essential
b0477	Gsk	gsk	1.42888	0.777782	1.15861	Gsk	Guanosine kinase	inosine/guanosine kinase	Non-Essential	Non-essential
b3323	GspA	gspA	2.61318	0.677395	0.880321	general secretory pathway component, cryptic	General secretory pathway genes of unknown function	general secretory pathway component, cryptic	Non-Essential	Unknown
b3322	GspB	gspB	1.05636	0.835122	0.903075	calcium-binding protein required for initiation of chromosome replication	Calcium-binding protein, may have a role in initiation of replication	part of gsp divergon involved in type II protein secretion	Non-Essential	Non-essential
b3324	GspC	gspC	5.53693	0.7137	0.799332	putative protein secretion protein for export	General secretory pathway genes of unknown function	general secretory pathway component, cryptic	Undetermined	Unknown
b3325	GspD	gspD	3.71757	0.777744	1.01049	putative protein secretion protein for export	General secretory pathway genes of unknown function	general secretory pathway component, cryptic	Undetermined	Unknown
b3326	GspE	gspE	3.10429	0.700854	1.06796	putative protein secretion protein for export	General secretory pathway genes of unknown function	general secretory pathway component, cryptic	Non-Essential	Unknown
b3327	GspF	gspF	0.827988	0.82191	0.996617	putative protein secretion protein for export	General secretory pathway genes of unknown function	general secretory pathway component, cryptic	Non-Essential	Unknown
b3328	GspG	gspG	0.70924	0.999077	1.03428	putative protein secretion protein for export	General secretory pathway genes of unknown function	pseudopilin, cryptic, general secretion pathway	Non-Essential	Unknown
b3329	GspH	gspH	0.556693	1.22866	0.831952	putative protein secretion protein for export	General secretory pathway genes of unknown function	predicted general secretory pathway component, cryptic	Non-Essential	Unknown
b3330	GspI	gspI	1.2546	1.18759	0.996727	putative protein secretion protein for export	General secretory pathway genes of unknown function	general secretory pathway component, cryptic	Undetermined	Unknown
b3331	GspJ	gspJ	0.991431	1.07849	0.974174	putative protein secretion protein for export	General secretory pathway genes of unknown function	predicted general secretory pathway component, cryptic	Non-Essential	Unknown
b3332	GspK	gspK	1.45869	1.24615	1.01464	putative protein secretion protein for export	General secretory pathway genes of unknown function	general secretory pathway component, cryptic	Non-Essential	Unknown
b3333	GspL	gspL	2.10449	1.11696	1.00132	putative protein secretion protein for export	General secretory pathway genes of unknown function	general secretory pathway component, cryptic	Non-Essential	Unknown
b3334	GspM	gspM	3.07412	0.966608	0.922143	putative protein secretion protein	General secretory pathway genes of unknown function	general secretory pathway component, cryptic	Undetermined	Unknown
b3335	GspO	gspO	1.70061	1.0854	1.00375	leader peptidase, integral membrane protein	General secretory pathway genes of unknown function	bifunctional prepilin leader peptidase/ methylase	Undetermined	Unknown
b2988	Gss	gsp	1.31183	0.971853	1.33554	Gss	Glutathionylspermidine synthetase/amidase; bifunctional protein	fused glutathionylspermidine amidase/glutathionylspermidine synthetase	Non-Essential	Non-essential
b1635	Gst	gst	0.748534	1.15627	0.967724	Gst	Glutathione S-transferase	glutathionine S-transferase	Non-Essential	Non-essential
b0838	GstB	yliJ	0.748898	0.667066	0.893605	glutathione S-transferase B	Function unknown	glutathione S-transferase homolog	Non-Essential	Non-essential
b2507	GuaA	guaA	0.701131	0.864188	1.32525	GMP synthetase	GMP synthetase	GMP synthetase (glutamine aminotransferase)	Non-Essential	Non-essential
b2508	GuaB	guaB	0.387478	1.24303	1.33572	GuaB	IMP dehydrogenase	IMP dehydrogenase	Non-Essential	Non-essential
b0104	GuaC	guaC	1.28176	0.414942	1.30475	GuaC	GMP reductase	GMP reductase	Non-Essential	Non-essential
b2883	GuaD	guaD	2.01469	0.670481	0.951756	guanine deaminase	Function unknown	guanine deaminase	Non-Essential	Non-essential
b2787	GudD	gudD	4.17573	1.9646	10.1728	D-glucarate dehydratase	Function unknown	(D)-glucarate dehydratase 1	Non-Essential	Non-essential
b2788	GudX	gudX	3.49523	1.91387	10.6422	glucarate dehydratase-related protein	Function unknown	glucarate dehydratase-related protein, substrate unknown	Non-Essential	Non-essential
b2706	GutM	gutM	0.676301	1.25893	1.51226	GutM DNA-binding transcriptional activator	Part of srl operon	DNA-binding transcriptional activator of glucitol operon	Non-Essential	Non-essential
b2708	GutQ	gutQ	0.627148	0.974739	1.44088	D-arabinose 5-phosphate isomerase	Part of srl operon; putative ATP-binding protein	D-arabinose 5-phosphate isomerase	Non-Essential	Non-essential
b2707	GutR	srlR	0.517997	0.993411	1.11229	GutR DNA-binding transcriptional repressor	Regulatory gne for srl operon	DNA-bindng transcriptional repressor	Non-Essential	Non-essential
b2231	GyrA	gyrA	0.809942	0.701184	1.17661	DNA gyrase, subunit A	DNA gyrase, subunit A; nalidixic acid resistance; cold shock regulon	DNA gyrase (type II topoisomerase), subunit A	Essential	Essential
b3699	GyrB	gyrB	1.49451	1.04177	1.46246	DNA gyrase, subunit B	DNA gyrase, subunit B; novobiocin, coumermycin resistance	DNA gyrase, subunit B	Undetermined	Essential
b2541	HcaB	hcaB	0.628277	1.3156	0.981771	3-(cis-5,6-dihydroxycyclohexa-1,3-dien-1-yl)propanoate dehydrogenase	Function unknown	2,3-dihydroxy-2,3-dihydrophenylpropionate dehydrogenase	Non-Essential	Non-essential
b2540	HcaC	hcaC	0.563689	1.4337	0.921859	3-phenylpropionate dioxygenase, predicted ferredoxin subunit	Function unknown	3-phenylpropionate dioxygenase, predicted ferredoxin subunit	Essential	Non-essential
b2542	HcaD	hcaD	0.686448	1.52028	0.739164	ferredoxin NAD+ reductase	Function unknown	phenylpropionate dioxygenase, ferredoxin reductase subunit	Non-Essential	Non-essential
b2538	HcaE	hcaE	0.616971	1.4451	0.869426	3-phenylpropionate dioxygenase, alpha subunit	Function unknown	3-phenylpropionate dioxygenase, large (alpha) subunit	Non-Essential	Non-essential
b2539	HcaF	hcaF	0.551601	1.43792	0.856063	3-phenylpropionate dioxygenase, beta subunit	Function unknown	3-phenylpropionate dioxygenase, small (beta) subunit	Essential	Non-essential
b2537	HcaR	hcaR	0.806818	0.874057	0.235463	HcaR transcriptional dual regulator	Function unknown	DNA-binding transcriptional activator of 3-phenylpropionic acid catabolism	?	Non-essential
b2536	HcaT	hcaT	0.717481	1.19552	1.19424	HcaT MFS transporter	Function unknown	predicted 3-phenylpropionic transporter	Non-Essential	Non-essential
b1967	HchA	hchA	0.660495	1.23822	0.473765	heat shock protein (Hsp) 31	Function unknown	Hsp31 molecular chaperone	Non-Essential	Non-essential
b0873	Hcp	hcp	0.941501	1.27888	1.50478	hybrid-cluster protein	Function unknown	hybrid-cluster [4Fe-2S-2O] protein in anaerobic terminal reductases	Non-Essential	Non-essential
b0872	Hcr	hcr	0.772211	1.33484	1.01472	NADH oxidoreductase	Function unknown	HCP oxidoreductase, NADH-dependent	Non-Essential	Non-essential
b2496	Hda	hda	0.756843	0.927956	1.38519	regulator of DnaA that prevents premature reinitiation of DNA replication	Function unknown	ATPase regulatory factor involved in DnaA inactivation	Essential	Essential
b3510	HdeA	hdeA	9.42554	1.81103	0.434553	acid-resistance protein, possible chaperone	Periplasmic, unknown function, has sigma S-dependent promoter	stress response protein acid-resistance protein	Undetermined	Non-essential
b3509	HdeB	hdeB	8.94369	1.77373	0.458264	acid stress chaperone	Periplasmic, unknown function, has sigma S-dependent promoter	acid-resistance protein	Undetermined	Non-essential
b3511	HdeD	hdeD	3.34328	2.11401	0.788355	acid-resistance membrane protein	Periplasmic, unknown function, has sigma S-dependent promoter	acid-resistance membrane protein	Undetermined	Non-essential
b1619	HdhA	hdhA	0.740865	1.37815	0.448367	HdhA	7-alpha-hydroxysteroid dehydrogenase	7-alpha-hydroxysteroid dehydrogenase, NAD-dependent	Non-Essential	Non-essential
b0962	HelD	helD	1.07159	1.14562	1.0504	DNA helicase IV	Helicase IV	DNA helicase IV	Non-Essential	Non-essential
b1210	HemA	hemA	0.822973	0.952005	2.26167	HemA	Neomycin sensitivity; hemin biosynthesis; glutamyl tRNA dehydrogenase	glutamyl tRNA reductase	Undetermined	Non-essential
b0369	HemB	hemB	0.617608	1.00649	1.25721	porphobilinogen synthase	5-aminolevulinate dehydratase	5-aminolevulinate dehydratase (porphobilinogen synthase)	Essential	Non-essential
b3805	HemC	hemC	0.654175	0.909879	1.31633	hydroxymethylbilane synthase	Porphobilinogen deaminase; neomycin sensitivity	hydroxymethylbilane synthase	Essential	Unknown
b3804	HemD	hemD	0.769765	0.98167	1.50165	uroporphyrinogen III synthase	Uroporphyrinogen III cosynthase; neomycin sensitivity	uroporphyrinogen III synthase	Essential	Unknown
b3997	HemE	hemE	1.08614	0.76792	1.26229	uroporphyrinogen decarboxylase	Uroporphyrinogen decarboxylase	uroporphyrinogen decarboxylase	Essential	Non-essential
b2436	HemF	hemF	1.11121	1.02702	1.33819	coproporphyrinogen III oxidase	Coproporphyrinogen III oxidase	coproporphyrinogen III oxidase	Non-Essential	Non-essential
b3850	HemG	hemG	1.50441	0.916421	1.03683	HemG	Protoporphyrinogen oxidase activity; neomycin sensitivity	protoporphyrin oxidase, flavoprotein	Essential	Non-essential
b0475	HemH	hemH	1.27945	0.91464	0.722001	ferrochelatase	Ferrochelatase	ferrochelatase	Essential	Non-essential
b0154	HemL	hemL	0.702931	0.81718	1.15908	glutamate-1-semialdehyde aminotransferase	Glutamate-1-semialdehyde aminotransferase	glutamate-1-semialdehyde aminotransferase (aminomutase)	Essential	Non-essential
b3867	HemN	hemN	0.891559	0.911707	1.2461	coproporphyrinogen III dehydrogenase	Coproporphyrinogen III oxidase, oxygen-independent, required for cytochrome B and cytochrome C synthesis during anaerobic growth	coproporphyrinogen III oxidase, SAM and NAD(P)H dependent, oxygen-independent	Non-Essential	Non-essential
b3803	HemX	hemX	0.683616	0.777601	1.04174	conserved protein	Uroporphyrinogen III methylase	predicted uroporphyrinogen III methylase	Non-Essential	Unknown
b3802	HemY	hemY	0.519311	0.713692	0.985314	predicted protoheme IX synthesis protein	Member of uro (hemC) operon	predicted protoheme IX synthesis protein	Non-Essential	Unknown
b0059	HepA	hepA	0.912413	1.89148	0.975597	RNA Polymerase (RNAP)-binding ATPase and RNAP recycling factor	Sequence similarity to helicases, downstream of polB, not under lexA control	RNA polymerase-associated helicase protein (ATPase and RNA polymerase recycling factor)	Non-Essential	Non-essential
b4175	HflC	hflC	0.769634	0.572428	1.16524	regulator of FtsH protease	HflA complex cleaves lambda cII; protease	modulator for HflB protease specific for phage lambda cII repressor	Non-Essential	Non-essential
b1132	HflD	hflD	0.632488	0.869993	1.30929	lysogenization regulator	Function unknown	predicted lysogenization regulator	Non-Essential	Non-essential
b4174	HflK	hflK	0.82936	0.638489	1.18085	regulator of FtsH protease	HflA complex cleaves lambda cII; protease	modulator for HflB protease specific for phage lambda cII repressor	Non-Essential	Non-essential
b4173	HflX	hflX	1.72118	0.866358	1.17449	GTPase associated with the 50S subunit of the ribosome	HflX GTPase, putative	GTPase, stimulated by 50S subunit binding	Non-Essential	Non-essential
b4172	Hfq	hfq	1.07277	1.05959	0.853467	RNA-binding protein that affects many cellular processes; homolog of mammalian Sm/Sm-like proteins	HF-I, host factor for phage Qbeta	HF-I, host factor for RNA phage Q beta replication	Essential	Non-essential
b0460	Hha	hha	3.02313	0.748767	1.22679	haemolysin expression modulating protein	Histone-like; downregulates gene expression, stimulates transposition events	modulator of gene expression, with H-NS	Non-Essential	Non-essential
b1438	HicB	ydcQ	0.889809	1.06721	1.05438	antitoxin of the HicA-HicB toxin-antitoxin system	Function unknown	antitoxin for the HicAB toxin-antitoxin system	Essential	Non-essential
b3082	HigA	ygjM	1.19822	0.602435	0.81452	antitoxin of the HigB-HigA toxin-antitoxin system	Function unknown	antitoxinof the HigB-HigA toxin-antitoxin system	Undetermined	Non-essential
b3083	HigB	ygjN	1.31325	1.06828	1.05006	translation-dependent mRNA interferase, toxin of the HigB-HigA toxin-antitoxin system	Function unknown	mRNA interferase toxin of the HigB-HigA toxin-antitoxin system	Undetermined	Non-essential
b1103	HinT	hinT	0.812167	1.10104	0.925517	purine nucleoside phosphoramidase	Function unknown	purine nucleoside phosphoramidase	Non-Essential	Unknown
b1507	HipA	hipA	2.8247	1.21141	0.832827	serine/threonine kinase HipA	Probable role in cell division	serine protein kinase required for perister formation	Non-Essential	Non-essential
b1508	HipB	hipB	2.14632	1.03455	0.966683	HipB	Probable role in cell division	antitoxin of HipAB toxin-antitoxin system	?	Non-essential
b2024	HisA	hisA	1.10697	0.619416	1.63076	N-(5'-phospho-L-ribosyl-formimino)-5-amino-1-(5'-phosphoribosyl)-4-imidazolecarboxamide isomerase	N-(5'-phospho-L-ribosylformimino)-5-amino-1-(5'-phosphoribosyl)-4-imidazolecarboxamide 636 isomerase	N-(5'-phospho-L-ribosyl-formimino)-5-amino-1-(5'-phosphoribosyl)-4-imidazolecarboxamide isomerase	Non-Essential	Non-essential
b2022	HisB	hisB	0.832241	0.615104	1.64412	HisB	Bifunctional enzyme imidazoleglycerolphosphate (IGP) dehydratase, histidinol phosphatase	fused histidinol-phosphatase/imidazoleglycerol-phosphate dehydratase	Non-Essential	Non-essential
b2021	HisC	hisC	0.625571	0.658662	1.48615	HisC	Histidinol-phosphate aminotransferase	histidinol-phosphate aminotransferase	Non-Essential	Non-essential
b2020	HisD	hisD	0.589099	0.56489	1.41568	HisD	Histidinol dehydrogenase	bifunctional histidinal dehydrogenase/ histidinol dehydrogenase	Non-Essential	Non-essential
b2025	HisF	hisF	1.13683	0.603682	1.42919	imidazole glycerol phosphate synthase, HisF subunit	Cyclase component of IGP synthase complex	imidazole glycerol phosphate synthase, catalytic subunit with HisH	Non-Essential	Non-essential
b2019	HisG	hisG	0.563467	0.546831	1.50988	HisG	ATP phosphoribosyltransferase	ATP phosphoribosyltransferase	Undetermined	Non-essential
b2023	HisH	hisH	0.882859	0.608199	1.56735	imidazole glycerol phosphate synthase, HisH subunit	Amidotransferase component of IGP synthase	imidazole glycerol phosphate synthase, glutamine amidotransferase subunit with HisF	Non-Essential	Non-essential
b2026	HisI	hisI	1.00781	0.485609	1.58477	phosphoribosyl-AMP cyclohydrolase / phosphoribosyl-ATP pyrophosphatase	Bifunctional enzyme PR-ATP pyrophosphatase PR-AMP cyclohydrolase	fused phosphoribosyl-AMP cyclohydrolase/phosphoribosyl-ATP pyrophosphatase	Non-Essential	Non-essential
b2309	HisJ	hisJ	0.338534	0.694826	0.379951	HisJ	Histidine-binding protein of high-affinity histidine transport system	histidine/lysine/arginine/ornithine transporter subunit	Non-Essential	Non-essential
b2307	HisM	hisM	1.16374	0.80814	0.357552	HisM	Histidine transport membrane protein M	histidine/lysine/arginine/ornithine transporter subunit	Non-Essential	Non-essential
b2306	HisP	hisP	1.09689	0.696351	0.358858	HisP	Histidine permease	histidine/lysine/arginine/ornithine transporter subunit	Non-Essential	Non-essential
b2308	HisQ	hisQ	1.0321	0.778281	0.370816	HisQ	Histidine transport gene	histidine/lysine/arginine/ornithine transporter permease subunit	Non-Essential	Non-essential
b2514	HisS	hisS	1.44817	0.9222	1.34511	histidyl-tRNA synthetase	Histidyl-tRNA synthetase	histidyl tRNA synthetase	Essential	Essential
b0178	HlpA	skp	0.666641	0.8274	0.976245	periplasmic chaperone	Histone-like protein HLP-I	periplasmic chaperone	Non-Essential	Essential
b1182	HlyE	hlyE	3.621	1.05789	0.762455	hemolysin E	Latent hemolysin expressed in presence of Salmonella or E. coli slyA, Actinobacillus glyX or fnr mutant	hemolysin E	Non-Essential	Non-essential
b2552	Hmp	hmp	0.238653	1.11064	1.08132	fused nitric oxide dioxygenase and dihydropteridine reductase 2	Hemoglobin-like flavoprotein	fused nitric oxide dioxygenase/dihydropteridine reductase 2	Non-Essential	Non-essential
b1237	H-NS	hns	0.59478	0.58687	0.823304	H-NS DNA-binding transcriptional dual regulator	DNA-binding protein, histone-like; diverse mutant phenotypes affecting transcription, transposition, inversion, cryptic-gene expression; involved in chromosome organization	global DNA-binding transcriptional dual regulator H-NS	Essential	Non-essential
b0107	HofB	hofB	0.896993	0.735687	0.860689	protein involved in plasmid replication	Homologous to PilB of Pseudomonas aeruginosa; function not established, insertion mutation gives no phenotype	conserved protein with nucleoside triphosphate hydrolase domain	Non-Essential	Unknown
b0106	HofC	hofC	0.709732	1.29138	1.31659	protein transport protein HofC	Homologous to PilC of P. aeruginosa; function not established, insertion mutation gives no phenotype	assembly protein in type IV pilin biogenesis, transmembrane protein	Non-Essential	Unknown
b3395	hofM	hofM	0.479578	1.17765	0.933965		Function unknown	protein required for the utilization of DNA as a carbon source, pilus assembly protein homolog	Non-Essential	Unknown
b3394	hofN	hofN	0.697078	1.24476	1.08402		Function unknown	protein required for the utilization of DNA as a carbon source	Non-Essential	Unknown
b3393	hofO	hofO	0.43057	1.18209	1.23124		Function unknown	protein required for the utilization of DNA as a carbon source	Non-Essential	Unknown
b3392	hofP	hofP	0.794281	0.968829	1.48999		Function unknown	protein required for the utilization of DNA as a carbon source	?	Unknown
b3391	HofQ	hofQ	0.966958	1.47422	1.37327	protein involved in utilization of DNA as a carbon source	Putative fimbrial transport protein	protein required for the utilization of DNA as a carbon source	Non-Essential	Unknown
b1562	HokD	hokD	0.913264	1.50077	0.855166	Qin prophage; small toxic polypeptide	Function unknown; overproduction lethal	Qin prophage	?	Non-essential
b0640	HolA	holA	1.03607	1.09554	1.19692	DNA polymerase III, delta subunit	DNA polymerase III, delta-subunit	DNA polymerase III, delta subunit	Essential	Essential
b1099	HolB	holB	0.645061	1.04095	1.16485	DNA polymerase III, delta prime subunit	DNA polymerase III, delta'-subunit	DNA polymerase III, delta prime subunit	Essential	Essential
b4259	HolC	holC	0.961795	0.893201	0.927387	DNA polymerase III, chi subunit	DNA polymerase III, chi-subunit	DNA polymerase III, chi subunit	Essential	Non-essential
b4372	HolD	holD	0.816031	1.17293	1.52953	DNA polymerase III, psi subunit	DNA polymerase, psi-subunit	DNA polymerase III, psi subunit	?	Non-essential
b1842	HolE	holE	0.736795	1.04097	1.30899	DNA polymerase III, theta subunit	DNA polymerase III, theta-subunit	DNA polymerase III, theta subunit	?	Non-essential
b3203	Hpf	hpf	0.625308	1.08768	0.927856	predicted ribosome-associated, sigma 54 modulation protein	Function unknown	ribosome hibernation promoting factor HPF	Non-Essential	Unknown
b0125	Hpt	hpt	0.584272	0.810535	1.38499	hypoxanthine-guanine phosphoribosyltransferase	Hypoxanthine-guanine phosphoribosyltransferase	hypoxanthine phosphoribosyltransferase	Non-Essential	Non-essential
b1413	HrpA	hrpA	1.65547	1.09903	1.02113	ATP-dependent helicase	RNA helicase-like; similarity to eukaryotic DEAH family	predicted ATP-dependent helicase	Non-Essential	Non-essential
b0148	HrpB	hrpB	1.12455	1.27521	1.22173	predicted ATP-dependent helicase	RNA helicase-like; similarity to eukaryotic DEAH family and araC	predicted ATP-dependent helicase	Non-Essential	Non-essential
b2527	Hsc20	hscB	0.166077	1.62677	0.668406	Hsc20 co-chaperone that acts with Hsc66 in IscU iron-sulfur cluster assembly	Stress response gene; heat shock regulon	DnaJ-like molecular chaperone specific for IscU	Essential	Unknown
b0649	Hsc56	djlC	1.48552	0.931179	0.851226	Hsc56, co-chaperone of Hsc62	Function unknown	Hsc56 co-chaperone of HscC	Non-Essential	Unknown
b0650	Hsc62	hscC	0.689543	1.58205	1.21929	Hsc62, Hsp70 family chaperone, binds to RpoD and inhibits transcription	Function unknown	Hsp70 family chaperone Hsc62, binds to RpoD and inhibits transcription	Non-Essential	Unknown
b2526	HscA	hscA	0.237846	1.57028	0.796547	chaperone, member of Hsp70 protein family	Stress response gene; Hsp70 family	DnaK-like molecular chaperone specific for IscU	Essential	Non-essential
b4349	HsdM	hsdM	0.743342	0.960666	1.10039	host modification; DNA methylase M	Host DNA modification; DNA methylase M	DNA methylase M	Non-Essential	Non-essential
b4350	HsdR	hsdR	0.113192	0.943333	1.36235	host restriction; endonuclease R	Host DNA restriction; endonuclease R	endonuclease R Type I restriction enzyme	Non-Essential	Non-essential
b4348	HsdS	hsdS	1.2524	0.888422	0.837787	specificity determinant for hsdM and hsdR	Specificity determinant for hsdM and hsdR	specificity determinant for hsdM and hsdR	Non-Essential	Non-essential
b1379	HslJ	hslJ	0.707123	1.78821	1.60956	heat shock protein HslJ	Heat-inducible; regulatory gene	heat-inducible lipoprotein involved in novobiocin resistance	Essential	Non-essential
b3931	HslU	hslU	0.45943	1.4395	1.33381	ATPase component of the HslVU protease	Heat-inducible ATP-dependent protease HslVU; heat shock protein D48.5	molecular chaperone and ATPase component of HslUV protease	Non-Essential	Non-essential
b3932	HslV	hslV	0.442353	1.51025	1.40961	peptidase component of the HslVU protease	Heat shock regulon	peptidase component of the HslUV protease	Non-Essential	Non-essential
b3400	Hsp15	hslR	0.743902	2.19269	0.847045	heat shock protein Hsp15 involved in ribosome recycling	Function unknown	ribosome-associated heat shock protein Hsp15	Non-Essential	Unknown
b3401	Hsp33	hslO	0.804655	1.49361	0.907182	molecular chaperone Hsp33	Function unknown	heat shock protein Hsp33	Undetermined	Unknown
b0966	HspQ	hspQ	0.405026	3.21123	0.687013	heat shock protein, hemimethylated DNA-binding protein	Function unknown	heat shock protein involved in degradation of mutant DnaA	Non-Essential	Unknown
b3754	HsrA	hsrA	2.44081	0.702038	1.02431	HsrA drug MFS transporter	Function unknown	predicted multidrug or homocysteine efflux system	Non-Essential	Unknown
b0473	HtpG	htpG	0.20295	2.20448	1.6505	HtpG monomer	Heat shock protein C62.5; chaperone	molecular chaperone HSP90 family	Non-Essential	Non-essential
b1829	HtpX	htpX	0.407079	0.773204	1.41967	heat shock protein, integral membrane protein	Protein expressed as heat shock regulon member	predicted endopeptidase	Non-Essential	Non-essential
b0139	HtrE	htrE	3.24499	1.10741	0.927462	putative outer membrane usher protein	Sequence homology with pilin protein PapC	predicted outer membrane usher protein	Non-Essential	Non-essential
b3618	HtrL	htrL	5.0636	1.01555	1.44324	involved in lipopolysaccharide biosynthesis	RfaH-regulated high-temperature gene	conserved protein, pfam09612 family	Non-Essential	Non-essential
b4000	HupA	hupA	0.550012	0.704006	1.31999	transcriptional dual regulator HU-alpha (HU-2)	Histone-like protein HU-beta, HU-2	HU, DNA-binding transcriptional regulator, alpha subunit	Non-Essential	Non-essential
b0440	HupB	hupB	0.744625	0.542276	0.937424	transcriptional dual regulator HU-beta, NS1 (HU-1)	Histone-like protein HU-alpha, HU-1	HU, DNA-binding transcriptional regulator, beta subunit	Non-Essential	Non-essential
b0972	HyaA	hyaA	0.176241	2.11906	1.76652	hydrogenase 1, small subunit	Hydrogenase 1 small subunit [NiFe]	hydrogenase 1, small subunit	Essential	Non-essential
b0973	HyaB	hyaB	0.143343	1.63415	2.25576	hydrogenase 1, large subunit	Hydrogenase 1 large subunit [NiFe]	hydrogenase 1, large subunit	Non-Essential	Non-essential
b0974	HyaC	hyaC	0.274223	1.97033	2.09299	hydrogenase 1, b-type cytochrome subunit	Possible membrane-spanning protein of hya operon	hydrogenase 1, b-type cytochrome subunit	Essential	Non-essential
b0975	HyaD	hyaD	0.260594	1.89625	1.73484	protein involved in processing of HyaA and HyaB proteins	Processing of HyaA and HyaB	protein involved in processing of HyaA and HyaB proteins	Essential	Non-essential
b0976	HyaE	hyaE	0.308883	1.82231	1.67938	protein involved in quality control of HyaA	Processing of HyaA and HyaB	protein involved in processing of HyaA and HyaB proteins	Non-Essential	Non-essential
b0977	hyaF	hyaF	0.545894	1.69413	1.71049		Nickel incorporation in hydrogenase 1 proteins	protein involved in nickel incorporation into hydrogenase-1 proteins	Non-Essential	Non-essential
b2996	HybA	hybA	0.101129	1.13623	10.2352	hydrogenase 2 4Fe-4S ferredoxin-type component	Hydrogenase 2 complex component, possibly electron acceptor for Hydrogenase 2 small subunit	hydrogenase 2 4Fe-4S ferredoxin-type component	Non-Essential	Non-essential
b2995	HybB	hybB	0.0925409	1.12822	11.6445	predicted hydrogenase 2 cytochrome b type component	Hydrogenase 2 cytochrome b type component, probably	predicted hydrogenase 2 cytochrome b type component	Non-Essential	Non-essential
b2994	HybC	hybC	0.200568	1.41485	8.27704	hydrogenase 2, large subunit	Hydrogenase 2 [Ni Fe] large subunit, probably	hydrogenase 2, large subunit	Non-Essential	Non-essential
b2993	HybD	hybD	0.423284	1.28989	3.55236	predicted maturation peptidase for hydrogenase 2	Processing element for hydrogenase 2, probably	maturation protease for hydrogenase 2	Essential	Non-essential
b2992	HybE	hybE	0.580811	1.1931	3.61113	hydrogenase 2-specific chaperone	Function undefined	hydrogenase 2-specific chaperone	Non-Essential	Non-essential
b2991	HybF	hybF	0.545133	1.14765	3.3612	protein involved with the maturation of hydrogenases 1 and 2	Regulatory gene	protein involved with the maturation of hydrogenases 1 and 2	Non-Essential	Non-essential
b2990	hybG	hybG	0.352382	0.89167	2.30433		May affect maturation of hydrogenase 2 large subunit	hydrogenase 2 accessory protein	Essential	Non-essential
b2997	HybO	hybO	0.07833	1.39505	8.81266	hydrogenase 2, small subunit	Hydrogenase 2 [Ni, Fe], small subunit	hydrogenase 2, small subunit	Non-Essential	Non-essential
b2725	hycA	hycA	1.74942	23.9343	0.74517		Regulatory gene for hyc and hyp; counteracts activation by FhlA	regulator of the transcriptional regulator FhlA	Non-Essential	Non-essential
b2724	HycB	hycB	1.37995	15.2039	0.992127	hydrogenase 3, Fe-S subunit	Formate-hydrogenlyase system, formate regulon, small subunit of hydrogenase 3?	hydrogenase 3, Fe-S subunit	Undetermined	Non-essential
b2723	HycC	hycC	1.05899	12.0913	1.46845	hydrogenase 3, membrane subunit	Formate-hydrogenlyase system, formate regulon, small subunit of hydrogenase 3?	hydrogenase 3, membrane subunit	Non-Essential	Non-essential
b2722	HycD	hycD	2.29063	6.69754	1.0444	hydrogenase 3, membrane subunit	Hydrogenase 3 subunit	hydrogenase 3, membrane subunit	Non-Essential	Non-essential
b2721	HycE	hycE	1.05382	17.4953	1.29845	hydrogenase 3, large subunit	Hydrogenase 3 subunit, large, precursor	hydrogenase 3, large subunit	Non-Essential	Non-essential
b2720	HycF	hycF	0.805055	12.7713	1.08588	formate hydrogenlyase complex iron-sulfur protein	Hydrogenase 3 subunit	formate hydrogenlyase complex iron-sulfur protein	Essential	Non-essential
b2719	HycG	hycG	0.664281	19.4815	1.14766	hydrogenase 3 and formate hydrogenlyase complex, HycG subunit	Hydrogenase 3 subunit	hydrogenase 3 and formate hydrogenase complex, HycG subunit	Non-Essential	Non-essential
b2718	hycH	hycH	0.87496	6.83573	0.887765		Required for converting HycE precursor to Hyd-3 subunit	protein required for maturation of hydrogenase 3	Non-Essential	Non-essential
b2717	HycI	hycI	0.933811	3.74948	1.03678	hydrogenase 3 maturation protease	Maturation protease for Ni-containing Hyd-3	protease involved in processing C-terminal end of HycE	Essential	Non-essential
b2713	HydN	hydN	1.32889	12.481	1.42113	putative electron transport protein HydN	Iron-sulfur protein required for Hyd-3 activity	formate dehydrogenase-H, [4Fe-4S] ferredoxin subunit	Non-Essential	Non-essential
b2481	HyfA	hyfA	1.39202	0.793158	0.932829	hydrogenase 4, component A	Putative hydrogenase 4 component A	hydrogenase 4, 4Fe-4S subunit	Non-Essential	Non-essential
b2482	HyfB	hyfB	1.69421	1.1934	0.731026	hydrogenase 4, component B	Putative hydrogenase 4 component B	hydrogenase 4, membrane subunit	Non-Essential	Non-essential
b2483	HyfC	hyfC	2.67226	0.953728	0.581895	hydrogenase 4, component C	Putative hydrogenase 4 component C	hydrogenase 4, membrane subunit	Non-Essential	Non-essential
b2484	HyfD	hyfD	0.925487	1.50095	0.889726	hydrogenase 4, component D	Putative hydrogenase 4 component D	hydrogenase 4, membrane subunit	Non-Essential	Non-essential
b2485	HyfE	hyfE	0.990336	1.15853	1.01973	hydrogenase 4, component E	Putative hydrogenase 4 component E	hydrogenase 4, membrane subunit	Non-Essential	Non-essential
b2486	HyfF	hyfF	1.12411	1.49713	1.08826	hydrogenase 4, component F	Putative hydrogenase 4 component F	hydrogenase 4, membrane subunit	Non-Essential	Non-essential
b2487	HyfG	hyfG	0.873116	1.29783	0.937598	hydrogenase 4, large subunit	Putative hydrogenase 4 component G	hydrogenase 4, subunit	Non-Essential	Non-essential
b2488	HyfH	hyfH	0.448592	1.22899	0.925325	hydrogenase 4, component H	Putative hydrogenase 4 component H	hydrogenase 4, Fe-S subunit	Undetermined	Non-essential
b2489	HyfI	hyfI	0.524685	1.66495	1.18849	hydrogenase 4, small subunit	Putative hydrogenase 4 component I	hydrogenase 4, Fe-S subunit	Non-Essential	Non-essential
b2490	HyfJ	hyfJ	0.659653	1.20921	0.92013	hydrogenase 4 component J, putative protein processing element	Putative hydrogenase 4 component J	predicted processing element hydrogenase 4	Non-Essential	Non-essential
b2491	HyfR	hyfR	2.3551	0.51011	0.824634	HyfR DNA-binding transcriptional activator	Formate-sensing regulator for hyf operon	DNA-binding transcriptional activator, formate sensing	Non-Essential	Non-essential
b0508	Hyi	hyi	1.2797	0.649271	0.807306	Hyi	Induced by glyoxylate, downstream of gcl	hydroxypyruvate isomerase	Non-Essential	Non-essential
b2726	HypA	hypA	0.812048	7.47487	0.661777	accessory protein for nickel incorporation into hydrogenase 3	Formate-hydrogenlyase system; guanine-nucleotide-binding protein, Ni donor for Hyd-3 large subunit	protein involved in nickel insertion into hydrogenases 3	?	Non-essential
b2727	HypB	hypB	0.304936	3.5183	5.72013	accessory protein for nickel incorporation into hydrogenase isoenzymes	Formate-hydrogenlyase system; formate regulon	GTP hydrolase involved in nickel liganding into hydrogenases	Non-Essential	Non-essential
b2728	hypC	hypC	0.592137	3.48765	5.97545		Formate-hydrogenlyase system: formate regulon	protein required for maturation of hydrogenases 1 and 3	?	Non-essential
b2729	HypD	hypD	0.632396	3.3411	6.51757	protein involved in maturation of hydrogenase isoenzymes	Formate-hydrogenlyase system: formate regulon	protein required for maturation of hydrogenases	Non-Essential	Non-essential
b2730	HypE	hypE	0.66084	3.9087	5.92337	hydrogenase maturation protein, carbamoyl dehydratase	Formate-hydrogenlyase system: formate regulon	carbamoyl dehydratase, hydrogenases 1,2,3 maturation protein	Non-Essential	Non-essential
b2712	HypF	hypF	0.599436	2.32968	1.27854	hydrogenase maturation protein, carbamoyltransferase	Mutation results in loss of hydrogenase activity; affects maturation of all hydrogenases, formate regulon	carbamoyl phosphate phosphatase and maturation protein for [NiFe] hydrogenases	Non-Essential	Non-essential
b2873	HyuA	hyuA	0.647977	1.40036	1.30242	phenylhydantoinase monomer	Function unknown	D-stereospecific phenylhydantoinase	Non-Essential	Non-essential
b0828	IaaA	iaaA	0.706686	1.84099	0.698948	asparaginase III	Function unknown	Isoaspartyl peptidase	Non-Essential	Non-essential
b4328	IadA	iadA	0.585122	0.743408	1.39018	IadA	Isoaspartyl dipeptidase	isoaspartyl dipeptidase	Non-Essential	Non-essential
b2753	Iap	iap	1.93724	0.909417	1.36916	alkaline phosphatase isozyme conversion protein	Aminopeptidase, presumably, that generates alkaline phosphatase isozyme	aminopeptidase in alkaline phosphatase isozyme conversion	Non-Essential	Non-essential
b3687	IbpA	ibpA	1.72623	2.6211	1.56437	small heat shock protein IbpA	Chaperone, heat-inducible protein of HSP20 family	heat shock chaperone	Non-Essential	Non-essential
b3686	IbpB	ibpB	2.06903	2.04255	1.17066	small heat shock protein IbpB	Chaperone, heat-inducible protein of HSP20 family	heat shock chaperone	Non-Essential	Non-essential
b1136	Icd	icd	0.503644	0.419064	0.625045	Icd	Isocitrate dehydrogenase, NADP+specific	e14 prophage	Non-Essential	Non-essential
b4018	IclR	iclR	1.59172	0.400455	1.20008	IclR transcriptional repressor	Isocitrate lyase	DNA-binding transcriptional repressor	Non-Essential	Non-essential
b2889	Idi	idi	1.27617	1.61415	0.769628	isopentenyl diphosphate isomerase	Putative isopentenyl diphosphate isomerase, mutatn defective in ispoprenoid biosynthesis	isopentenyl diphosphate isomerase	Non-Essential	Non-essential
b4267	IdnD	idnD	0.640828	0.832549	0.564537	L-idonate 5-dehydrogenase	L-idonate 5-dehydrogenase	L-idonate 5-dehydrogenase, NAD-binding	Undetermined	Non-essential
b4268	IdnK	idnK	0.465231	0.852417	0.808248	D-gluconate kinase, thermosensitive	D-gluconate kinase	D-gluconate kinase, thermosensitive	Non-Essential	Non-essential
b4266	IdnO	idnO	0.664483	0.815162	0.665731	5-keto-D-gluconate 5-reductase	5-keto-D-gluconate 5-reductase	5-keto-D-gluconate-5-reductase	Non-Essential	Non-essential
b4264	IdnR	idnR	2.07168	0.756793	1.13955	IdnR transcriptional regulator	idn operon regulator	DNA-binding transcriptional repressor, 5-gluconate-binding	Non-Essential	Non-essential
b4265	IdnT	idnT	0.955787	0.612468	0.811289	L-idonate / 5-ketogluconate / gluconate transporter	L-idonate transporter	L-idonate and D-gluconate transporter	Non-Essential	Non-essential
b1712	IhfA	ihfA	1.34219	1.15257	0.701586	integration host factor (IHF), alpha subunit	Integration Host Factor (IHF), alpha subunit; host infection, mutant phage lambda; site-specific recombination; sequence-specific DNA-binding transcriptional activator	integration host factor (IHF), DNA-binding protein, alpha subunit	Undetermined	Non-essential
b0912	IhfB	ihfB	0.537754	0.870269	0.861247	integration host factor (IHF), beta subunit	Integration Host Factor (IHF), beta subunit; host infection, mutant phage lambda; site-specific recombination; sequence-specific DNA-binding transcriptional activator	integration host factor (IHF), DNA-binding protein, beta subunit	Non-Essential	Non-essential
b0026	IleS	ileS	0.970062	0.668557	1.2119	isoleucyl-tRNA synthetase	Isoleucyl-tRNA synthetase	isoleucyl-tRNA synthetase	Essential	Essential
b3772	IlvA	ilvA	1.58113	0.736052	3.25164	IlvA	Threonine deaminase	threonine deaminase	Non-Essential	Non-essential
b3671	IlvB	ilvB	0.82499	0.968561	0.581127	IlvB	Acetohydroxy acid synthase I (AHAS-I); acetolactate synthase I (ALS-I); valine sensitive; large subunit	acetolactate synthase I, large subunit	Non-Essential	Non-essential
b3774	IlvC	ilvC	0.413278	0.594154	1.02676	IlvC	Ketol-acid reductoisomerase	ketol-acid reductoisomerase, NAD(P)-binding	Non-Essential	Non-essential
b3771	IlvD	ilvD	1.02366	0.617877	2.80697	IlvD	Dihydroxyacid dehydrase	dihydroxyacid dehydratase	Non-Essential	Non-essential
b3770	IlvE	ilvE	1.06613	0.64643	2.23992	IlvE	Branched-chain amino acid aminotransferase	branched-chain amino-acid aminotransferase	Non-Essential	Non-essential
b3767	IlvG_1	b3767		0.971443	1.30278	acetolactate synthase II, large subunit, N-ter fragment (pseudogene)	Acetohydroxy acid synthase II (AHAS-II); acetolactate synthase II (ALS-II); valine insensitive; large subunit		-	Non-essential
b0078	IlvH	ilvH	2.31289	0.760984	0.924735	IlvH	Acetohydroxy acid synthase III (AHAS-III); acetolactate synthase III (ALS-III); valine sensitive; small subunit	acetolactate synthase III, thiamin-dependent, small subunit	Non-Essential	Non-essential
b0077	IlvI	ilvI	1.42347	0.460619	1.26551	IlvI	Acetohydroxy acid synthase III (AHAS-III); acetolactate synthase III (ALS-III); valine sensitive; large subunit	acetolactate synthase III, large subunit	Non-Essential	Non-essential
b3769	IlvM	ilvM	0.831296	1.70996	2.26039	IlvM	Acetohydroxy acid synthase II (AHAS-II); acetolactate synthase II (ALS-II); valine insensitive; small subunit	acetolactate synthase II, small subunit	Non-Essential	Non-essential
b3670	IlvN	ilvN	0.750968	0.892037	0.500622	IlvN	Acetohydroxy acid synthase I (AHAS-I); acetolactate synthase I (ALS-I); valine sensitive; small subunit	acetolactate synthase I, small subunit	Undetermined	Non-essential
b3773	IlvY	ilvY	0.711492	1.18821	1.20876	IlvY DNA-binding transcriptional dual regulator	Positive regulator for ilvC	DNA-binding transcriptional dual regulator	Non-Essential	Non-essential
b2237	InaA	inaA	1.3336	1.0582	1.04903	pH-inducible protein involved in stress response	Protein induced by acid, independent of SoxRS regulation	conserved protein, acid-induced	Non-Essential	Non-essential
b0884	InfA	infA	0.922904	0.754776	1.36494	protein chain initiation factor IF-1	Protein chain initiation factor IF1	translation initiation factor IF-1	?	Essential
b3168	InfB	infB	1.22587	0.650618	1.84584	protein chain initiation factor IF-2	Protein chain initiation factor 2, IF2	fused protein chain initiation factor 2, IF2: membrane protein/conserved protein	Essential	Essential
b1718	InfC	infC	0.740337	1.55135	1.11898	protein chain initiation factor IF-3	Protein chain initiation factor 3, IF3	protein chain initiation factor IF-3	Essential	Essential
b0265	insA	insA	0.17776	0.754754	1.47726			IS1 repressor TnpA	Essential	Unknown
b4294	InsA-7	insA	0.29665	0.738911	1.22085	KpLE2 phage-like element; IS1 repressor protein InsA		IS1 repressor TnpA	Undetermined	Unknown
b0021	insB	insB	0.600225	0.901288	1.5185			IS1 transposase B	Non-Essential	Unknown
b0988	InsB-4	insB	1.23905	0.785241	1.2128	IS1 protein InsB		IS1 transposase B	Essential	Unknown
b1997	insC	insC		1.02231	1.15797				Undetermined	Non-essential
b0361	insD	insD	1.20037	0.866893	1.01429			IS2 transposase TnpB	-	Non-essential
b0298	insE	insE	0.640282	1.13404	1.01136			IS3 transposase A	Essential	Non-essential
b0299	insF	insF	0.90876	1.11676	1.14361			IS3 transposase B	Non-Essential	Non-essential
b4278	InsG	insG	1.11893	0.785631	1.04097	IS1 predicted transposase		IS4 transposase	Non-Essential	Non-essential
b2192	insH	insH		0.790514	1.36639				Non-Essential	Non-essential
b1370	InsH-5	insH	0.653862	0.823404	1.2505	IS5 transposase and trans-activator		IS5 transposase and trans-activator	Essential	Non-essential
b1994	InsH-6	insH	0.686606	0.907644	1.25562	IS5 transposase and trans-activator		IS5 transposase and trans-activator	Non-Essential	Non-essential
b0256	insI	insI	2.96329	0.810581	1.16332			IS30 transposase	Non-Essential	Non-essential
b3557	insJ	insJ	1.10784	1.17177	1.47796			IS150 transposase A	Non-Essential	Unknown
b3558	InsK	insK	1.46254	1.12472	1.20412	IS150 conserved protein InsB		IS150 transposase B	Non-Essential	Unknown
b2394	insL	insL		1.12016	0.979338				Non-Essential	Unknown
b0255	InsN-1	b0255		1.06121	0.887725	CP4-6 prophage; partial regulator of insertion element IS911A			Non-Essential	Non-essential
b4283	InsN-2	b4283		0.910599	1.17702	KpLE2 phage-like element; partial regulator of insertion element IS911B (interrupted)			Non-Essential	Non-essential
b0257	InsO-1	b0257		1.24016	0.891211	CP4-6 prophage; partial transposase of insertion element IS911A, interrupted by insertion of IS30 element			Non-Essential	Non-essential
b4285	InsO-2	b4285		0.497245	0.718084	KpLE2 phage-like element; partial transposase			Non-Essential	Non-essential
b2622	IntA	intA	1.69199	1.01131	0.992149	CP4-57 prophage; integrase	Integrase gene within defective prophage CP4-57	CP4-57 prophage	Non-Essential	Non-essential
b4271	IntB	intB	1.51339	1.07347	0.785231	KpLE2 phage-like element; predicted integrase	P4-like integrase pseudogene	pseudo	Non-Essential	Non-essential
b0537	IntD	intD	1.44946	0.94593	1.06087	DLP12 prophage; predicted integrase	Integrase gene within defective prophage DLP12	DLP12 prophage	Non-Essential	Non-essential
b1140	IntE	intE	2.06723	1.80343	2.38909	e14 prophage; predicted integrase	Integrase gene within defective prophage e14	e14 prophage	Non-Essential	Non-essential
b0281	IntF	intF	2.77655	0.919674	1.0928	CP4-6 prophage; predicted phage integrase	Putative integrase gene	CP4-6 prophage	Non-Essential	Non-essential
b1936	IntG	intG	0.412838	0.610702	0.776476	predicted defective phage integrase	Defective integrase gene	pseudo	Non-Essential	Non-essential
b1579	IntQ	intQ	2.17513	0.639674	0.695213	Qin prophage; predicted defective integrase	Defective integrase gene within defective prophage Qin	pseudo	Non-Essential	Non-essential
b1345	IntR	intR	1.15113	1.43378	0.75027	Rac prophage; predicted integrase	Integrase gene within defective prophage Rac	Rac prophage	Non-Essential	Non-essential
b2349	IntS	intS	3.30806	1.02188	0.997485	CPS-53 (KpLE1) prophage; prophage CPS-53 integrase	Putative integrase gene within defective prophage CPS-53	CPS-53 (KpLE1) prophage	Undetermined	Non-essential
b2442	IntZ	intZ	1.5939	0.635881	0.774885	CPZ-55 prophage; predicted integrase	Putative integrase gene within defective prophage CPZ-55	CPZ-55 prophage
b4326	IraD	yjiD	0.650325	2.05707	1.12714	inhibitor of sigmaS proteolysis	Function unknown	RpoS stabilzer after DNA damage, anti-RssB factor	Undetermined	Non-essential
b1160	IraM	elbA	2.10339	1.23264	0.976375	inhibitor of sigmaS proteolysis	Involved in isoprenoid biosynthesis	RpoS stabilzer during Mg starvation, anti-RssB factor	Essential	Non-essential
b0382	IraP	iraP	8.86524	0.764509	1.37012	anti-adaptor protein for sigmaS stabilization	Function unknown	anti-RssB factor, RpoS stabilzer during Pi starvation	?	Unknown
b2528	IscA	iscA	0.161302	1.67611	0.590452	iron-sulfur cluster assembly protein	Function unknown	FeS cluster assembly protein	?	Unknown
b2531	IscR	iscR	0.130382	1.87872	0.19235	IscR DNA-binding transcriptional dual regulator	Function unknown	DNA-binding transcriptional repressor	Non-Essential	Unknown
b2530	IscS	iscS	0.135621	1.57717	0.364802	cysteine desulfurase monomer	Function unknown	cysteine desulfurase (tRNA sulfurtransferase), PLP-dependent	Essential	Unknown
b2529	IscU	iscU	0.121919	1.61384	0.348825	scaffold protein involved in iron-sulfur cluster assembly	Function unknown	iron-sulfur cluster assembly scaffold protein	Essential	Unknown
b2524	IscX	iscX	0.23464	1.36758	0.812276	protein with possible role in iron-sulfur cluster biogenesis	Function unknown	conserved protein	Non-Essential	Unknown
b0421	IspA	ispA	1.08139	1.0102	1.56262	geranyl diphosphate synthase / farnesyl diphosphate synthase	Farnesyl diphosphate synthase	geranyltranstransferase	Essential	Essential
b3187	IspB	ispB	1.31359	0.729468	1.39209	IspB	Octaprenyl diphosphate synthase	octaprenyl diphosphate synthase	Essential	Non-essential
b2747	IspD	ispD	1.37467	1.16766	1.32346	4-diphosphocytidyl-2C-methyl-D-erythritol synthetase monomer	Function unknown	4-diphosphocytidyl-2C-methyl-D-erythritol synthase	Essential	Essential
b1208	IspE	ispE	0.816965	0.859734	1.05553	IspE	Function unknown	4-diphosphocytidyl-2-C-methylerythritol kinase	Essential	Essential
b2746	IspF	ispF	0.941469	0.894103	1.18909	2-C-methyl-D-erythritol 2,4-cyclodiphosphate synthase monomer	Function unknown	2C-methyl-D-erythritol 2,4-cyclodiphosphate synthase	Essential	Essential
b2515	IspG	ispG	1.05174	1.08748	1.09042	1-hydroxy-2-methyl-2-(E)-butenyl 4-diphosphate synthase	Apparently essential gene	1-hydroxy-2-methyl-2-(E)-butenyl 4-diphosphate synthase	Essential	Essential
b0029	IspH	ispH	1.11406	0.867893	1.13829	1-hydroxy-2-methyl-2-(E)-butenyl 4-diphosphate reductase	Penicillin tolerance and stringent response effects	4-hydroxy-3-methylbut-2-enyl diphosphate reductase, 4Fe-4S protein	Essential	Essential
b0174	IspU	ispU	1.02129	0.808771	1.06925	subunit of undecaprenyl diphosphate synthase	Function unknown	undecaprenyl pyrophosphate synthase	Essential	Essential
b0220	Ivy	ivy	0.441209	0.722076	2.92155	inhibitor of vertebrate C-type lysozyme	Function unknown	inhibitor of vertebrate C-lysozyme	Non-Essential	Unknown
b1732	KatE	katE	0.630069	1.12524	0.217637	KatE	Catalase hydroperoxidase III	hydroperoxidase HPII(III) (catalase)	Non-Essential	Non-essential
b3942	KatG	katG	0.54559	0.808526	0.613277	KatG	Catalase hydrogen peroxidase I	catalase/hydroperoxidase HPI(I)	Non-Essential	Non-essential
b3137	KbaY	kbaY	0.646712	0.780229	0.857528	KbaY	Ketose-bis-phosphate aldolase, tagatose-bis-phosphate aldolase; part of aga cluster for K transport	tagatose 6-phosphate aldolase 1, kbaY subunit	Non-Essential	Unknown
b3132	kbaZ	kbaZ	0.256797	1.05495	0.752557		Putative tagatose 6-phosphate kinase	tagatose 6-phosphate aldolase 1, kbaZ subunit	Non-Essential	Unknown
b3617	Kbl	kbl	0.944684	1.75371	1.12077	Kbl	2-Amino-3-ketobutyrate coenzyme A ligase	glycine C-acetyltransferase	Non-Essential	Non-essential
b1250	Kch	kch	2.08379	0.914084	0.97241	Kch potassium VIC channel subunit	Homology to potassium channel proteins	voltage-gated potassium channel	Non-Essential	Non-essential
b3526	KdgK	kdgK	0.58943	1.12163	1.71046	2-keto-3-deoxygluconokinase	Ketodeoxygluconokinase	ketodeoxygluconokinase	Non-Essential	Non-essential
b1827	KdgR	kdgR	1.13417	1.12368	1.05659	KdgR DNA-binding transcriptional repressor	Regulator of kdgK, kdgT, and eda	DNA-binding transcriptional regulator f kdgK, kdgT, eda	Non-Essential	Non-essential
b3909	KdgT	kdgT	0.299872	1.33914	1.02059	2-dehydro-3-deoxy-D-gluconate transporter	Ketodeoxygluconate transport system, structural gene	2-keto-3-deoxy-D-gluconate transporter	Non-Essential	Non-essential
b0698	KdpA	kdpA	1.09367	2.45775	0.837704	KdpA	K+translocating ATPase Kdp subunit	potassium translocating ATPase, subunit A	Non-Essential	Non-essential
b0697	KdpB	kdpB	2.56471	1.66959	0.940427	KdpB	High-affinity potassium transport	potassium translocating ATPase, subunit B	Non-Essential	Non-essential
b0696	KdpC	kdpC	1.69761	2.43248	1.36757	KdpC	High-affinity potassium transport	potassium translocating ATPase, subunit C	?	Non-essential
b0695	KdpD	kdpD	1.63558	2.1428	0.524373	KdpD	Sensor kinase for K+kdp system	fused sensory histidine kinase in two-component regulatory system with KdpE: signal sensing protein	Non-Essential	Non-essential
b0694	KdpE	kdpE	0.927888	1.57496	0.84167	KdpE transcriptional activator	Transcriptional effector of kdp operon	DNA-binding response regulator in two-component regulatory system with KdpD	Non-Essential	Non-essential
b1215	KdsA	kdsA	0.842452	0.817482	1.52877	3-deoxy-D-manno-octulosonate 8-phosphate synthase	3-Deoxy-D-manno-octulosonic acid 8-P synthetase	3-deoxy-D-manno-octulosonate 8-phosphate synthase	Non-Essential*	Essential
b0918	KdsB	kdsB	0.789125	0.864598	1.58764	3-deoxy-D-manno-octulosonate cytidylyltransferase	CMP-3-deoxy-D-manno-octulosonate cytidylyltransferase	3-deoxy-manno-octulosonate cytidylyltransferase	Essential	Essential
b3198	KdsC	kdsC	1.17966	0.999467	1.26546	3-deoxy-D-manno-octulosonate 8-phosphate phosphatase monomer	Function unknown	3-deoxy-D-manno-octulosonate 8-phosphate phosphatase	Undetermined	Essential
b3197	KdsD	kdsD	0.90792	1.03193	1.26323	D-arabinose 5-phosphate isomerase	Function unknown	D-arabinose 5-phosphate isomerase	Non-Essential	Unknown
b2842	KduD	kduD	1.39581	0.740599	0.849599	2-deoxy-D-gluconate 3-dehydrogenase	2-deoxy-D-gluconate 3-dehydrogenase	2-deoxy-D-gluconate 3-dehydrogenase	Undetermined	Non-essential
b2843	KduI	kduI	1.45932	1.24896	0.956702	predicted 5-keto 4-deoxyuronate isomerase	4-deoxy-L-threo-5-hexosulose-uronate ketol-isomerase	4-deoxy-L-threo-5-hexosulose-uronate ketol-isomerase	Undetermined	Non-essential
b0465	KefA	kefA	1.89523	1.06223	1.00164	KefA	Unspecified	fused conserved protein	Non-Essential	Unknown
b3350	KefB	kefB	0.597295	0.933338	0.707151	KefB potassium CPA2 transporter	NEM-activatable K? antiporter	potassium:proton antiporter	Non-Essential	Non-essential
b0047	KefC	kefC	1.05036	0.852977	0.518561	KefC potassium CPA2 transporter	NEM-activatable K? antiporter	potassium:proton antiporter	Non-Essential	Non-essential
b0046	KefF	kefF	0.66805	1.01171	0.720136	regulator of KefC-mediated potassium transport	Function unknown	flavoprotein subunit for the KefC potassium efflux system	Non-Essential	Non-essential
b3351	KefG	kefG	0.774356	0.750929	0.890854	protein required for KefB activity	Function unknown	component of potassium effux complex with KefB	Non-Essential	Non-essential
b2587	KgtP	kgtP	1.15823	0.78966	0.248457	KgtP alpha-ketoglutarate MFS transporter	Alpha-ketoglutarate permease	alpha-ketoglutarate transporter	Non-Essential	Non-essential
b1352	KilR	kilR	5.53942	0.769106	0.909303	Rac prophage; inhibitor of FtsZ, killing protein	Responsible for the killing function of the Rac prophage during zygotic induction	Rac prophage	?	Non-essential
b4331	KptA	kptA	1.60908	1.05306	0.977757	enzyme with tRNA 2'-phosphotransferase activity	2'-phosphotransferase, ligated tRNA substrate in vitro, physiological role and in vivo substrate unknown	RNA 2'-phosphotransferase	Undetermined	Non-essential
b3747	Kup	kup	2.39037	0.827626	0.877177	Kup potassium transporter	Major constitutive K transport system	potassium transporter	Non-Essential	Non-essential
b0342	LacA	lacA	0.849484	1.59661	0.946264	galactoside O-acetyltransferase monomer	Thiogalactoside acetyltransferase	thiogalactoside acetyltransferase	Non-Essential	Non-essential
b0345	LacI	lacI	0.750411	0.781087	0.69663	LacI DNA-binding transcriptional repressor	Repressor protein of lac operon	DNA-binding transcriptional repressor	Non-Essential	Non-essential
b0343	LacY	lacY	0.814406	1.14241	0.882539	LacY lactose MFS transporter	Galactoside permease (M protein)	lactose permease	Non-Essential	Non-essential
b0344	LacZ	lacZ	0.469978	1.45657	0.967805	beta-galactosidase monomer	Beta-D-Galactosidase	beta-D-galactosidase	Non-Essential	Non-essential
b0230	LafU	lafU	0.904722	1.43514	1.02475	flagellar system protein, promoterless fragment	Truncated motB homolog	pseudo	Non-Essential	Non-essential
b4036	LamB	lamB	0.999988	0.336096	0.476218	LamB	Phage lambda receptor protein; maltose high-affinity uptake system	maltose outer membrane porin (maltoporin)	Non-Essential	Non-essential
b1348	Lar	lar	2.02857	1.04888	1.13776	restriction alleviation and modification enhancement	Restriction alleviation gne in Rac prophage	Rac prophage	Undetermined	Non-essential
b1192	LdcA	ldcA	1.08682	0.722004	1.20438	L,D-carboxypeptidase A	Function unknown	L,D-carboxypeptidase A	Non-Essential	Unknown
b0186	LdcC	ldcC	1.29115	1.24259	0.456734	LdcC	Lysine decarboxylase	lysine decarboxylase 2, constitutive	Non-Essential	Non-essential
b1380	LdhA	ldhA	0.538282	1.16628	0.805968	D-lactate dehydrogenase	Lactate dehydrogenase	fermentative D-lactate dehydrogenase, NAD-dependent	Non-Essential	Non-essential
b2569	LepA	lepA	0.708186	0.806698	1.12258	elongation factor 4	GTP binding membrane protein, function unknown; lep	back-translocating Elongation Factor EF4, GTPase	Non-Essential	Non-essential
b2568	LepB	lepB	1.20168	1.62544	1.03652	leader peptidase (signal peptidase I)	Signal peptidase I (for nonlipoproteins)	leader peptidase (signal peptidase I)	Essential	Essential
b0074	LeuA	leuA	0.916716	0.851456	0.859567	2-isopropylmalate synthase	Alpha-Isopropylmalate synthase	2-isopropylmalate synthase	Non-Essential	Non-essential
b0073	LeuB	leuB	0.800446	0.738976	0.875051	LeuB	Beta-Isopropylmalate dehydrogenase	3-isopropylmalate dehydrogenase	Non-Essential	Non-essential
b0072	LeuC	leuC	0.819569	0.751868	0.817306	LeuC	Alpha-Isopropylmalate isomerase subunit	3-isopropylmalate dehydratase large subunit	Non-Essential	Non-essential
b0071	LeuD	leuD	0.759822	0.715207	0.827853	LeuD	Alpha-Isopropylmalate isomerase subunit	3-isopropylmalate dehydratase small subunit	Non-Essential	Non-essential
b1798	LeuE	leuE	1.90486	1.08463	1.29579	LeuE leucine RhtB transporter	Function unknown	neutral amino-acid efflux system	Undetermined	Unknown
b0076	LeuO	leuO	2.53008	1.29525	1.1382	LeuO DNA-binding transcriptional dual activator	Affects expression of small regulatory Dsr-RNA, translational regulation of rpoS, relieves bgl silencing	DNA-binding transcriptional activator	Non-Essential	Non-essential
b0642	LeuS	leuS	1.17371	1.13242	0.886501	leucyl-tRNA synthetase	Leucyl-tRNA synthetase	leucyl-tRNA synthetase	Essential	Essential
b4043	LexA	lexA	1.09291	0.95645	2.16117	LexA	Global regulator (repressor) for SOS regulon	DNA-binding transcriptional repressor of SOS regulon	Undetermined	Non-essential
b0229	LfhA	lfhA	1.01317	1.37556	0.860159	flagellar system protein, promoterless fragment	Homolog of FHI proteins	pseudo	Non-Essential	Non-essential
b2828	Lgt	lgt	1.01118	0.827215	1.16856	phosphatidylglycerol-prolipoprotein diacylglyceryl transferase; a major membrane phospholipid	Phosphatidylglycerol:prolipoprotein diacylglycerol transferase transferase	phosphatidylglycerol-prolipoprotein diacylglyceryl transferase	Essential	Essential
b2660	LhgO	ygaF	0.560588	0.972919	0.0944174	L-2-hydroxyglutarate oxidase	Function unknown	L-2-hydroxyglutarate oxidase	-	Non-essential
b1653	Lhr	lhr	1.18162	1.48187	0.985217	member of ATP-dependent helicase superfamily II	Probable ATP-dependent helicase	predicted ATP-dependent helicase	Non-Essential	Non-essential
b2411	LigA	ligA	1.07261	1.1139	0.925402	DNA ligase	DNA ligase	DNA ligase, NAD(+)-dependent	Essential	Essential
b3647	LigB	ligB	1.12486	0.925394	0.990593	DNA ligase	Function unknown	DNA ligase, NAD(+)-dependent	Non-Essential	Unknown
b0147	LigT	ligT	1.08496	1.03953	1.109	2'-5' RNA ligase	2'-5' RNA ligase	2'-5' RNA ligase	Non-Essential	Unknown
b0628	LipA	lipA	0.88602	1.16826	1.09201	lipoate synthase monomer	Lipoate biosynthesis	lipoate synthase	Non-Essential	Non-essential
b0630	LipB	lipB	1.09625	1.02105	1.33796	lipoyl(octanoyl) transferase	Lipoyl-protein ligase	lipoyl-protein ligase	Non-Essential	Non-essential
b1139	Lit	lit	5.69561	1.28941	1.49673	Lit, cell death peptidase; phage exclusion; e14 prophage	Locus within defective prophage e14; expression of T4 late genes	e14 prophage	Undetermined	Non-essential
b3454	LivF	livF	0.986458	0.339829	0.797824	LivF	Membrane protein (transport)	leucine/isoleucine/valine transporter subunit	Non-Essential	Non-essential
b3455	LivG	livG	1.12681	0.363675	0.82336	LivG	High-affinity branched-chain amino acid transport system; membrane (transport)	leucine/isoleucine/valine transporter subunit	Non-Essential	Non-essential
b3457	LivH	livH	1.05829	0.329584	0.932147	LivH	High-affinity branched-chain amino acid transport system; membrane (transport)	leucine/isoleucine/valine transporter subunit	Undetermined	Non-essential
b3460	LivJ	livJ	0.855343	0.276583	0.656853	LivJ	Binding protein, high-affinity branched-chain amino acid transport (transport)	leucine/isoleucine/valine transporter subunit	Non-Essential	Non-essential
b3458	LivK	livK	1.04199	0.279142	0.897003	LivK, leucine binding protein of the high-affinity branched-chain amino acid transport system	Leucine-specific periplasmic binding protein, high-affinity (transport)	leucine transporter subunit	Non-Essential	Non-essential
b3456	LivM	livM	1.32089	0.340218	0.828393	LivM	High-affinity transport system (transport)	leucine/isoleucine/valine transporter subunit	Non-Essential	Non-essential
b3605	LldD	lldD	1.00853	1.06369	0.223038	L-lactate dehydrogenase	L-lactate dehydrogenase, FMN dependent; Arc regulon	L-lactate dehydrogenase, FMN-linked	Non-Essential	Non-essential
b3603	LldP	lldP	1.21783	0.732763	0.0664373	LldP lactate transporter	L-lactate permease	L-lactate permease	Non-Essential	Non-essential
b3604	LldR	lldR	0.50179	1.03485	0.14734	LldR transcriptional repressor	Regulatory gene for lld operon	dual role activator/repressor for lldPRD operon	Non-Essential	Non-essential
b0657	Lnt	lnt	0.54483	1.12361	0.992908	apolipoprotein N-acyltransferase	Apolipoprotein N-acetyltransferase; copper sensitivity	apolipoprotein N-acyltransferase	Undetermined	Essential
b0891	LolA	lolA	1.13874	0.961563	1.42541	periplasmic chaperone, effects translocation of lipoproteins from inner membrane to outer	Periplasmic protein responsible for sorting and transporting lipoproteins to outer membrane	chaperone for lipoproteins	Non-Essential	Essential
b1209	LolB	lolB	1.23659	0.960861	1.11869	outer membrane lipoprotein, localization of lipoproteins in the outer membrane	Glutamyl-tRNA dehydrogenase? novel outer membrane lipoprotein?	OM lipoprotein required for localization of lipoproteins	Undetermined	Essential
b1116	LolC	lolC	0.900504	0.722889	1.44606	LolC	Function unknown	lipoprotein-releasing system transmembrane protein	Essential	Essential
b1117	LolD	lolD	1.02018	0.603951	1.32267	LolD	Function unknown	outer membrane-specific lipoprotein transporter subunit	Essential	Essential
b1118	LolE	lolE	1.66739	1.19647	1.02468	LolE	Function unknown	lipoprotein-releasing system transmembrane protein	Essential	Essential
b0439	Lon	lon	0.706621	1.43711	1.32376	Lon	DNA-binding, ATP-dependent protease LA; lon mutants form long cells	DNA-binding ATP-dependent protease La	Non-Essential	Non-essential
b0222	LpcA	lpcA	0.665	0.720475	1.00222	D-sedoheptulose 7-phosphate isomerase	Phosphoheptose isomerase, T-phage resistance	D-sedoheptulose 7-phosphate isomerase	Non-Essential	Non-essential
b0116	Lpd	lpd	0.63972	0.426314	0.569334	E3 monomer	Lipoamide dehydrogenase (NADH)	lipoamide dehydrogenase, E3 component is part of three enzyme complexes	Essential	Non-essential
b4386	LplA	lplA	0.76472	0.63798	1.39354	lipoyl-protein ligase A	Lipoate-protein ligase A; selenolipoate resistant	lipoate-protein ligase A	Essential	Non-essential
b2835	LplT	lplT	1.01629	1.37559	1.03317	lysophospholipid transporter	Function unknown	lysophospholipid transporter	Non-Essential	Non-essential
b3147	LpoA	yraM	1.81569	0.911158	0.924157	outer membrane lipoprotein - activator of PBP1A activity	Function unknown	conserved protein	Non-Essential	Unknown
b1105	LpoB	ycfM	0.466099	1.1584	0.915725	outer membrane lipoprotein - activator of PBP1B activity	Function unknown	outer membrane lipoprotein	Non-Essential	Unknown
b1677	Lpp	lpp	1.52814	0.575152	0.726492	murein lipoprotein	Murein lipoprotein structural gene	murein lipoprotein	Undetermined	Non-essential
b3200	LptA	lptA	1.30324	0.963434	0.999413	LptA	Function unknown	periplasmic LPS-binding protein	Undetermined	Unknown
b3201	LptB	lptB	1.03858	1.03017	1.11923	LptB	Function unknown	lipopolysaccharide export ABC transporter ATP-binding protein of the LptBFGC export complex	Essential	Unknown
b3199	LptC	yrbK	1.39098	1.11657	1.05102	LptC	Function unknown	lipopolysaccharide export, IM-tethered periplasmic protein of the LptBFGC export complex	Undetermined	Essential
b0054	LptD	imp	1.14443	1.09542	0.984316	LptD	Permeability of outer membrane to large maltodextrins; antibiotic and detergent sensitivity, stress induced	LPS assembly OM complex LptDE, beta-barrel component	Essential	Essential
b0641	LptE	rlpB	0.85095	1.0534	1.2777	rare lipoprotein LptE	Minor lipoprotein	LPS assembly OM complex LptDE, lipoprotein component	Essential	Non-essential
b4261	LptF	yjgP	1.09464	1.12599	1.19411	LptF	Function unknown	lipopolysaccharide export ABC permease of the LptBFGC export complex	Essential	Unknown
b4262	LptG	yjgQ	0.994381	1.17435	1.0814	LptG	Function unknown	lipopolysaccharide export ABC permease of the LptBFGC export complex	Essential	Unknown
b0181	LpxA	lpxA	1.07458	0.922352	0.991608	LpxA	UDP-N-acetylglucosamine acetyltransferase	UDP-N-acetylglucosamine acetyltransferase	Essential	Essential
b0182	LpxB	lpxB	0.823042	0.939309	0.864511	LpxB	Lipid A disaccharide synthase	tetraacyldisaccharide-1-P synthase	Essential	Essential
b0096	LpxC	lpxC	0.851751	1.90144	0.981125	UDP-3-O-acyl-N-acetylglucosamine deacetylase	Cell envelope and cell separation; essential gene	UDP-3-O-acyl N-acetylglucosamine deacetylase	?	Essential
b0179	LpxD	lpxD	0.733709	1.0725	1.1536	UDP-3-O-(R-3-hydroxymyristoyl)-glucosamine N-acyltransferase	UDP-3-O-(R-3-hydroxymyristoyl)-glucosamine N-acyltransferase	UDP-3-O-(3-hydroxymyristoyl)-glucosamine N-acyltransferase	?	Essential
b0524	LpxH	lpxH	0.867906	0.723447	1.54453	UDP-2,3-diacylglucosamine hydrolase	Function unknown	UDP-2,3-diacylglucosamine pyrophosphatase	Essential	Essential
b0915	LpxK	lpxK	0.867738	0.939243	1.23835	tetraacyldisaccharide 4'-kinase	Lipid A 4' kinase	lipid A 4'kinase	Essential	Unknown
b1054	LpxL	lpxL	0.441024	0.766656	1.50687	lauroyl acyltransferase	Not under heat shock regulation; membrane protein affecting cell division, growth, and high-temperature survival	lauryl-acyl carrier protein (ACP)-dependent acyltransferase	Non-Essential	Non-essential
b1855	LpxM	lpxM	1.3306	1.00592	1.1708	myristoyl-acyl carrier protein (ACP)-dependent acyltransferase	Role in outer membrane structure or function	myristoyl-acyl carrier protein (ACP)-dependent acyltransferase	Non-Essential	Non-essential
b2378	LpxP	lpxP	2.28572	0.486488	2.02378	palmitoleoyl acyltransferase	Acetyltransferase	palmitoleoyl-acyl carrier protein (ACP)-dependent acyltransferase	Non-Essential	Non-essential
b2174	LpxT	lpxT	1.04352	0.399873	1.0693	protein with low undecaprenyl pyrophosphate phosphatase activity	Function unknown	Lipid A 1-diphosphate synthase	Non-Essential	Unknown
b2289	LrhA	lrhA	0.346167	2.09747	1.0662	LrhA DNA-binding transcriptional dual regulator	Regulatory protein, similar to LysR family	DNA-binding transcriptional repressor of flagellar, motility and chemotaxis genes	Non-Essential	Non-essential
b0889	Lrp	lrp	1.17017	0.703644	0.740161	Lrp transcriptional dual regulator	High-affinity branched-chain amino acid transport system; global regulatory protein, Leu responsive; site-specific blocking of 549 methylation	DNA-binding transcriptional dual regulator, leucine-binding	Non-Essential	Non-essential
b0027	LspA	lspA	1.15527	0.798889	1.3793	prolipoprotein signal peptidase II	Prolipoprotein signal peptidase	prolipoprotein signal peptidase (signal peptidase II)	Essential	Essential
b1513	LsrA	lsrA	0.571849	4.69483	0.419415	LsrA	Essential for aerobic growth	Autoinducer 2 import ATP-binding protein	Non-Essential	Non-essential
b1516	LsrB	lsrB	0.872334	3.60536	0.380685	LsrB	Function unknown	autoinducer 2-binding protein	Non-Essential	Non-essential
b1514	LsrC	lsrC	0.241849	3.43305	0.592664	LsrC	Function unknown	Autoinducer 2 import system permease protein	Non-Essential	Non-essential
b1515	LsrD	lsrD	1.12527	2.17616	0.68632	LsrD	Function unknown	autoinducer 2 import system permease protein	Non-Essential	Non-essential
b1517	LsrF	lsrF	1.27847	3.73507	0.344562	predicted class I aldolase	Function unknown	putative autoinducer-2 (AI-2) aldolase	Non-Essential	Non-essential
b1518	LsrG	lsrG	1.23859	3.55037	0.369134	Autoinducer 2-degrading protein	Function unknown	autoinducer-2 (AI-2) degrading protein LsrG	Non-Essential	Non-essential
b1511	LsrK	lsrK	0.766547	2.6688	0.721371	autoinducer-2 kinase	Function unknown	autoinducer-2 (AI-2) kinase	Non-Essential	Non-essential
b1512	LsrR	lsrR	1.4581	2.59629	0.744238	LsrR DNA-binding transcriptional repressor	Function unknown	lsr operon transcriptional repressor	Non-Essential	Non-essential
b0870	LtaE	ltaE	0.88453	1.06055	1.14152	LtaE	L-allo-threonine aldolase	L-allo-threonine aldolase, PLP-dependent	Non-Essential	Non-essential
b2687	LuxS	luxS	1.16203	1.15494	0.767867	S-ribosylhomocysteine lyase	Function unknown	S-ribosylhomocysteine lyase	?	Unknown
b2838	LysA	lysA	1.13685	0.737912	0.936166	LysA	Diaminopimelate decarboxylase	diaminopimelate decarboxylase, PLP-binding	Non-Essential	Non-essential
b4024	LysC	lysC	1.01923	0.693113	0.860349	LysC	Aspartokinase III	aspartokinase III	Non-Essential	Non-essential
b2156	LysP	lysP	0.328345	0.998486	0.97678	LysP lysine APC transporter	Lysine permease	lysine transporter	Non-Essential	Non-essential
b2839	LysR	lysR	1.86144	0.460559	1.02605	LysR DNA-binding transcriptional dual regulator	Transcriptional activator of lysA gene; auto-repressor	DNA-binding transcriptional dual regulator	Undetermined	Non-essential
b2890	LysS	lysS	1.04479	0.714672	1.17582	lysyl tRNA synthetase (LysRSs), constitutive	Lysyl tRNA synthetase, constitutive	lysine tRNA synthetase, constitutive	Undetermined	Non-essential
b4129	LysU	lysU	1.05434	0.857069	0.881458	lysyl-tRNA synthetase	Lysyl tRNA synthetase, inducible	lysine tRNA synthetase, inducible	Non-Essential	Non-essential
b3580	LyxK	lyx	0.140361	1.05923	1.12677	L-xylulose kinase	Novel pathway for utilization of lyxose via xylulose through rhamnose and pentose pathways; xylulose kinase	L-xylulose kinase	Non-Essential	Non-essential
b0459	Maa	maa	0.638422	1.05577	1.04791	Maa	Maltose transacetylase	maltose O-acetyltransferase	Non-Essential	Unknown
b0878	MacA	macA	1.14852	0.835363	0.992092	MacA	Function unknown	macrolide transporter subunit, membrane fusion protein (MFP) component	Non-Essential	Non-essential
b0879	MacB	macB	1.06037	0.963997	0.790136	MacB	Function unknown	fused macrolide transporter subunits of ABC superfamily: ATP-binding component/membrane component	Non-Essential	Unknown
b1479	MaeA	maeA	0.693581	0.60486	0.997335	malate dehydrogenase, NAD-requiring	Putative malic enzyme, NAD linked	malate dehydrogenase, (decarboxylating, NAD-requiring) (malic enzyme)	Non-Essential	Non-essential
b2463	MaeB	maeB	0.564467	0.83514	0.700458	MaeB	Putative NADP+linked malic enzyme	fused malic enzyme predicted oxidoreductase/predicted phosphotransacetylase	Non-Essential	Non-essential
b0394	Mak	mak	0.574671	1.41885	0.843679	manno(fructo)kinase	Function unknown	manno(fructo)kinase	Non-Essential	Unknown
b4034	MalE	malE	0.716204	0.406756	0.468006	MalE	Maltose-binding protein, periplasmic; substrate recognition for transport and chemotaxis	maltose transporter subunit	Non-Essential	Non-essential
b4033	MalF	malF	0.439188	0.484582	0.703232	MalF	Maltose transport complex, inner membrane-spanning subunit	maltose transporter subunit	Non-Essential	Non-essential
b4032	MalG	malG	0.351569	0.704775	0.744214	MalG	Maltose/maltodextrin transport complex, inner membrane-spanning subunit	maltose transporter subunit	Undetermined	Non-essential
b1620	MalI	malI	0.898161	0.801667	1.37559	MalI DNA-binding transcriptional repressor	Regulatory gene whose product has homology to repressors LacI, GalR, CytR	transcriptional repressor of Mal regulon	Non-Essential	Non-essential
b4035	MalK	malK	0.386277	0.741199	0.589484	MalK	Maltose transport complex, ATP-binding subunit	fused maltose transport subunit, ATP-binding component of ABC superfamily/regulatory protein	Non-Essential	Non-essential
b4037	MalM	malM	2.18177	0.750075	0.465495	maltose regulon periplasmic protein	Periplasmic protein	maltose regulon periplasmic protein	Non-Essential	Non-essential
b3417	MalP	malP	0.894377	0.652334	1.02355	maltodextrin phosphorylase monomer	Maltodextrin phosphorylase	maltodextrin phosphorylase	Non-Essential	Non-essential
b3416	MalQ	malQ	0.707071	0.602912	0.924461	amylomaltase	Amylomaltase	4-alpha-glucanotransferase (amylomaltase)	Non-Essential	Non-essential
b3571	MalS	malS	0.487439	0.441361	0.828216	alpha-amylase	Alpha-Amylase, periplasmic, MalT dependent	alpha-amylase	Non-Essential	Non-essential
b3418	MalT	malT	0.417374	0.680816	0.749206	MalT transcriptional activator	Lambda sensitivity; positive regulator for mal regulon	DNA-binding transcriptional activator for the mal regulon and maltotriose-ATP-binding protein	Non-Essential	Non-essential
b1621	MalX	malX	0.59306	0.91528	1.42423	MalX	PTS enzyme II homolog; malI regulated	fused maltose and glucose-specific PTS enzymes: IIB component, IIC component	Non-Essential	Non-essential
b1622	MalY	malY	0.92619	0.786764	1.66785	bifunctional beta-cystathionase, PLP-dependent and regulator of maltose regulon	Affects induction of maltose system	bifunctional beta-cystathionase, PLP-dependent/ regulator of maltose regulon	Non-Essential	Non-essential
b0403	MalZ	malZ	0.867747	0.959163	1.03392	maltodextrin glucosidase	Maltodextrin glucosidase	maltodextrin glucosidase	Non-Essential	Non-essential
b1613	ManA	manA	0.635927	0.592768	1.80442	mannose-6-phosphate isomerase	Mannosephosphate isomerase	mannose-6-phosphate isomerase	Non-Essential	Non-essential
b1817	ManX	manX	0.512347	0.643871	1.69389	ManX	Mannose phosphotransferase system, EIIAB component	fused mannose-specific PTS enzymes: IIA component/IIB component	Non-Essential	Non-essential
b1818	ManY	manY	0.613018	0.65426	1.8299	ManY	Mannose phosphotransferase system, EIIC component	mannose-specific enzyme IIC component of PTS	Non-Essential	Non-essential
b1819	ManZ	manZ	0.556904	0.631443	1.8148	ManZ	Mannosephosphotransferase enzyme IIB	mannose-specific enzyme IID component of PTS	Non-Essential	Non-essential
b0168	Map	map	0.963503	0.749633	0.921279	methionine aminopeptidase	Methionine aminopeptidase	methionine aminopeptidase	Essential	Essential
b1531	MarA	marA	1.19028	1.10295	0.929488	MarA DNA-binding transcriptional dual regulator	Resistance to tetracycline, other antibiotics; transcription activator of multiple antibiotic resistance system	DNA-binding transcriptional dual activator of multiple antibiotic resistance	Essential	Non-essential
b1532	MarB	marB	1.45251	1.04081	0.910279	multiple antibiotic resistance protein	Regulatory gene for mar	predicted protein	?	Non-essential
b1529	MarC	marC	1.53072	1.32298	0.935369	predicted transporter	Multiple antibiotic resistance protein	inner membrane protein, UPF0056 family	Non-Essential	Non-essential
b1530	MarR	marR	1.70491	1.37748	1.19033	MarR transcriptional repressor	Repressor of mar operon	DNA-binding transcriptional repressor of multiple antibiotic resistance	Non-Essential	Non-essential
b0294	MatA	matA	1.23083	1.09763	1.06885	predicted regulator	Function unknown	predicted regulator	Non-Essential	Non-essential
b0293	matB	matB	0.548647	0.870552	0.973144		Function unknown	cryptic Mat fimbrillin gene	Non-Essential	Non-essential
b0292	MatC	matC	0.734319	0.963875	0.864683	predicted protein	Function unknown	predicted protein	Non-Essential	Non-essential
b0956	MatP	ycbG	0.77808	1.12007	1.13079	macrodomain Ter protein	Function unknown	Ter macrodomain organizer matS-binding protein	Non-Essential	Unknown
b2783	MazE	chpR	1.37156	1.02274	1.47032	MazE antitoxin of the MazF-MazE toxin-antitoxin system	Suppresses ChpA inhibition	antitoxin of the ChpA-ChpR toxin-antitoxin system	Non-Essential	Non-essential
b2782	MazF	chpA	1.99507	0.924254	1.73523	MazF toxin of the MazF-MazE toxin-antitoxin system that exhibits ribonuclease activity	ChpAB growth inhibitor, homology to R100 pemK gene, programmed cell death? toxic protein	mRNA interferase toxin, antitoxin is MazE	Non-Essential	Non-essential
b2781	MazG	mazG	1.1387	1.0024	1.60789	nucleoside triphosphate pyrophosphohydrolase	Function unknown	nucleoside triphosphate pyrophosphohydrolase	Non-Essential	Non-essential
b0806	McbA	ybiM	0.911282	3.67168	0.44425	protein involved in colanic acid production	Function unknown	colanic acid mucoidy stimulation protein	Non-Essential	Non-essential
b1450	McbR	yncC	1.69312	0.830058	0.707925	McbR DNA-binding transcriptional dual regulator	Function unknown	colanic acid and biofilm gene transcriptional regulator, MqsR-controlled	Non-Essential	Non-essential
b1159	McrA	mcrA	3.2356	1.44485	1.39471	restriction of DNA at 5-methylcytosine residues	Restriction of DNA at 5-methylcytosine residues; within defective prophage e14	e14 prophage	Non-Essential	Non-essential
b4346	McrB	mcrB	2.67062	0.538271	1.29692	MrcB subunit of 5-methylcytosine restriction system	Restriction of DNA at 5-methylcytosine residues	5-methylcytosine-specific restriction enzyme McrBC, subunit McrB	Non-Essential	Non-essential
b4345	McrC	mcrC	2.1851	0.880619	0.934617	MrcC subunit of 5-methylcytosine restriction system	Modifies specificity of McrB restriction	5-methylcytosine-specific restriction enzyme McrBC, subunit McrC	Non-Essential	Non-essential
b3028	MdaB	mdaB	0.63934	1.18327	1.1265	NADPH quinone reductase monomer	Modulator of drug activity	NADPH quinone reductase	Non-Essential	Non-essential
b3236	Mdh	mdh	0.472223	1.03368	0.644893	Mdh	Malate dehydrogenase	malate dehydrogenase, NAD(P)-binding	Non-Essential	Non-essential
b0448	MdlA	mdlA	0.953114	1.19107	1.16326	predicted multidrug transporter subunit of ABC superfamily: ATP-binding component	Multidrug resistance-like protein	fused predicted multidrug transporter subunits of ABC superfamily: ATP-binding components	Non-Essential	Non-essential
b0449	MdlB	mdlB	0.850381	0.928986	0.954599	predicted multidrug transporter subunit of ABC superfamily: ATP-binding component	Multidrug resistance-like protein	fused predicted multidrug transporter subunits of ABC superfamily: ATP-binding components	Non-Essential	Non-essential
b4359	MdoB	mdoB	0.612898	1.00874	0.987463	phosphoglycerol transferase I	Phosphoglycerol transferase I activity	phosphoglycerol transferases I and II	Undetermined	Non-essential
b1047	MdoC	mdoC	3.80852	1.17145	1.03372	protein required for succinyl modification of osmoregulated periplasmic glucans	Function unknown	membrane protein required for succinylation of osmoregulated periplasmic glucans (OPGs)	Non-Essential	Non-essential
b1424	MdoD	mdoD	0.622245	0.590782	1.10579	glucan biosynthesis protein D	Function unknown	osmoregulated periplasmic glucan (OPG) biosynthesis periplasmic protein	Non-Essential	Non-essential
b1048	MdoG	mdoG	1.22578	0.704131	0.95961	periplasmic glucan (MDO) biosynthesis protein	Periplasmic oligosaccharide synthesis	osmoregulated periplasmic glucan (OPG) biosynthesis periplasmic protein	Non-Essential	Non-essential
b1049	MdoH	mdoH	1.06032	0.791233	1.08853	membrane glycosyltransferase; synthesis of membrane-derived oligosaccharide (MDO)	Membrane glycosyltransferase	membrane glycosyltransferase	Non-Essential	Non-essential
b2074	MdtA	mdtA	0.938069	1.12534	0.92981	MdtA	Function unknown	multidrug efflux system, subunit A	Non-Essential	Non-essential
b2075	MdtB	mdtB	1.36988	1.52818	0.699802	MdtB	Function unknown	multidrug efflux system, subunit B	Non-Essential	Non-essential
b2076	MdtC	mdtC	2.02604	1.21711	0.616274	MdtC	Function unknown	multidrug efflux system, subunit C	Non-Essential	Non-essential
b3513	MdtE	mdtE	0.837903	1.34992	1.14508	MdtE	Function unknown	multidrug resistance efflux transporter	Non-Essential	Non-essential
b3514	MdtF	mdtF	0.748726	0.867948	1.14431	MdtF	Function unknown	multidrug transporter, RpoS-dependent	Non-Essential	Non-essential
b1599	MdtI	mdtI	1.65744	0.98397	1.05761	MdtI SMR Protein	Function unknown	multidrug efflux system transporter	Essential	Non-essential
b1600	MdtJ	mdtJ	4.08207	0.87545	1.23759	MdtJ SMR protein	Function unknown	multidrug efflux system transporter	Non-Essential	Non-essential
b4337	MdtM	mdtM	0.617348	1.0258	1.11897	MdtM drug MFS transporter	Function unknown	multidrug efflux system protein	Non-Essential	Non-essential
b2139	mdtQ	mdtQ	1.11014	1.64827	1.10899			pseudo	Non-Essential	Non-essential
b2138	MdtQ	b2138		1.54042	0.874771	putative channel/filament protein	Function unknown		-	Non-essential
b4119	MelA	melA	0.157478	1.28932	0.959934	alpha-galactosidase monomer	Alpha-galactosidase	alpha-galactosidase, NAD(P)-binding	Non-Essential	Non-essential
b4120	MelB	melB	0.207476	0.894848	1.02638	MelB GPH transporter	Thiomethylgalactoside permease II	melibiose:sodium symporter	Non-Essential	Non-essential
b4118	MelR	melR	0.77015	1.58887	0.913434	MelR DNA-binding transcriptional dual regulator	Regulatory (activator) gene for melAB operon	DNA-binding transcriptional dual regulator	Non-Essential	Non-essential
b3930	MenA	menA	2.15899	0.807935	0.986564	1,4-dihydroxy-2-naphthoate octaprenyltransferase	Dimethylmenaquinone formation in vitamin K2 biosynthesis	1,4-dihydroxy-2-naphthoate octaprenyltransferase	Non-Essential	Unknown
b2262	MenB	menB	0.833199	1.13458	1.17344	MenB	1,4-Dihydroxy-2-naphthoate synthase	dihydroxynaphthoic acid synthetase	Undetermined	Non-essential
b2261	MenC	menC	0.810107	1.26251	1.33538	o-succinylbenzoate synthase	o-Succinylbenzoate synthase II	o-succinylbenzoyl-CoA synthase	Undetermined	Non-essential
b2264	MenD	menD	0.889991	0.973721	1.25837	MenD	o-Succinylbenzoate synthase I	bifunctional 2-oxoglutarate decarboxylase/ SHCHC synthase	?	Non-essential
b2260	MenE	menE	1.42588	1.19951	1.16591	MenE	o-Succinylbenzoate-CoA synthase	o-succinylbenzoate-CoA ligase	Essential	Non-essential
b2265	MenF	menF	0.814192	1.20979	1.00371	MenF	Menaquinone pathway-specific isochorismate synthase	isochorismate synthase 2	Non-Essential	Non-essential
b2263	MenH	yfbB	1.13257	1.15815	1.43194	(1R,6R)-2-succinyl-6-hydroxy-2,4-cyclohexadiene-1-carboxylate synthase	Function unknown	2-succinyl-6-hydroxy-2,4-cyclohexadiene-1-carboxylate synthase	Undetermined	Non-essential
b2328	MepA	mepA	0.94249	0.562766	1.1982	MepA	Murein DD-endopeptidase	murein DD-endopeptidase	Non-Essential	Non-essential
b4013	MetA	metA	0.566954	2.2673	0.521637	MetA	Homoserine transsuccinylase	homoserine O-transsuccinylase	Non-Essential	Non-essential
b3939	MetB	metB	0.379294	1.49557	0.756066	MetB	Cystathionine gamma-synthase	cystathionine gamma-synthase, PLP-dependent	Non-Essential	Non-essential
b3008	MetC	metC	0.736639	0.64282	0.55881	MetC	Cystathionine beta-lyase	cystathionine beta-lyase, PLP-dependent	Non-Essential	Non-essential
b3829	MetE	metE	0.620287	0.280989	0.396181	cobalamin-independent homocysteine transmethylase	Tetrahydropteroyltriglutamate methyltransferase	5-methyltetrahydropteroyltriglutamate-homocysteine S-methyltransferase	Non-Essential	Non-essential
b3941	MetF	metF	0.585102	1.50762	0.451095	MetF	5,10-Methylenetetrahydrofolate reductase	5,10-methylenetetrahydrofolate reductase	Non-Essential	Non-essential
b2114	MetG	metG	0.946389	0.604603	1.13268	methionyl-tRNA synthetase	Methionyl-tRNA synthetase; ethionine effects	methionyl-tRNA synthetase	Essential	Non-essential
b4019	MetH	metH	0.704695	0.401283	1.53856	cobalamin-dependent methionine synthase	B12-dependent homocysteine-N5-methyltetrahydrofolate transmethylase	homocysteine-N5-methyltetrahydrofolate transmethylase, B12-dependent	Non-Essential	Non-essential
b0198	MetI	metI	0.41559	1.236	0.607395	MetI	Function unknown	DL-methionine transporter subunit	Non-Essential	Unknown
b3938	MetJ	metJ	0.695294	1.94424	0.953666	MetJ transcriptional repressor	Methionine sulfoximine plus methylmethionine sensitivity; repressor	DNA-binding transcriptional repressor, S-adenosylmethionine-binding	Non-Essential	Non-essential
b2942	MetK	metK	0.33227	2.28699	0.623147	methionine adenosyltransferase	Methionine adenosyltransferase; ethionine sensitivity	S-adenosylmethionine synthetase	Essential	Essential
b3940	MetL	metL	0.57642	1.3374	0.749085	MetL	Aspartokinase II-homoserine dehydrogenase II	fused aspartokinase II/homoserine dehydrogenase II	Non-Essential	Non-essential
b0199	MetN	metN	0.327291	2.25289	0.637036	MetN	ABC protein family homolog	DL-methionine transporter subunit	Non-Essential	Unknown
b0197	MetQ	metQ	0.503021	0.677522	0.636048	MetQ	Function unknown	DL-methionine transporter subunit	Non-Essential	Unknown
b3828	MetR	metR	0.291841	3.31596	0.808577	MetR	Positive regulatory gene for metE and metH and autogenous regulation	DNA-binding transcriptional activator, homocysteine-binding	Non-Essential	Non-essential
b1114	Mfd	mfd	1.06434	1.01646	1.06648	transcription-repair coupling factor	Transcription repair coupling factor	transcription-repair coupling factor	Non-Essential	Non-essential
b2149	MglA	mglA	0.773257	0.544096	0.579475	MglA	Methyl-galactoside transport and galactose taxis; cytoplasmic membrane protein	fused methyl-galactoside transporter subunits of ABC superfamily: ATP-binding components	Non-Essential	Non-essential
b2150	MglB	mglB	1.35908	0.576534	0.367904	MglB	Galactose-binding protein; receptor for galactose taxis	methyl-galactoside transporter subunit	Essential	Non-essential
b2148	MglC	mglC	0.62826	0.516289	0.618608	MglC	Methyl-galactoside transport and galactose taxis	methyl-galactoside transporter subunit	?	Non-essential
b0963	MgsA	mgsA	0.64948	0.653548	1.42564	methylglyoxal synthase	Methylglyoxal synthase	methylglyoxal synthase	Essential	Unknown
b4242	MgtA	mgtA	0.371631	1.31552	1.18228	magnesium transporter	Cobalt resistance, magnesium transport	magnesium transporter	Non-Essential	Non-essential
b0347	MhpA	mhpA	0.521934	1.84339	0.747029	3-(3-hydroxyphenyl)propanoate hydroxylase	3-(3-Hydroxyphenyl)propionate 2-hydroxylase; utilizes MHP	3-(3-hydroxyphenyl)propionate hydroxylase	Non-Essential	Non-essential
b0348	MhpB	mhpB	0.506219	1.4176	1.02629	3-(2,3-dihydroxyphenyl)propionate dioxygenase monomer	3-(2,3-Dihydroxyphenyl)propionate dioxygenase; utilizes MHP	2,3-dihydroxyphenylpropionate 1,2-dioxygenase	Non-Essential	Non-essential
b0349	MhpC	mhpC	0.625471	1.2025	0.988307	2-hydroxy-6-ketonona-2,4-dienedioate hydrolase	Dihydroxyphenylpropionate-ring-fission-product hydrolase; utilizes MHP	2-hydroxy-6-ketonona-2,4-dienedioic acid hydrolase	Non-Essential	Non-essential
b0350	MhpD	mhpD	4.35227	1.01121	1.12397	2-oxopent-4-enoate hydratase	2-keto-4-pentenoate hydratase; utilizes MHP	2-keto-4-pentenoate hydratase	Non-Essential	Non-essential
b0352	MhpE	mhpE	3.89233	0.991872	1.02179	4-hydroxy-2-ketovalerate aldolase	4-Hydroxy-2-oxovalerate aldolase; utilizes MHP	4-hyroxy-2-oxovalerate/4-hydroxy-2-oxopentanoic acid aldolase, class I	Non-Essential	Non-essential
b0351	MhpF	mhpF	4.60165	1.01177	1.1326	acetaldehyde dehydrogenase 2	Acetaldehyde dehydrogenase, acylating; utilizes MHP	acetaldehyde-CoA dehydrogenase II, NAD-binding	Non-Essential	Non-essential
b0346	MhpR	mhpR	0.759695	1.25778	0.15292	MhpR transcriptional activator	Regulatory gene for MHP utilization	DNA-binding transcriptional activator, 3HPP-binding	Non-Essential	Non-essential
b0353	MhpT	mhpT	1.60213	1.15062	0.776267	MhpT MFS transporter	Putative 3-hydroxyphenylpropionic acid transporter	predicted 3-hydroxyphenylpropionic transporter	Non-Essential	Non-essential
b4171	MiaA	miaA	1.06475	1.48387	0.935938	tRNA(i6A37) synthase	2-methylthio-N6-isopentyladenosine tRNA hypermodification	delta(2)-isopentenylpyrophosphate tRNA-adenosine transferase	Essential	Non-essential
b0661	MiaB	miaB	0.815196	1.18343	1.36051	isopentenyl-adenosine A37 tRNA methylthiolase MiaB	Function unknown	tRNA-i(6)A37 methylthiotransferase	Non-Essential	Unknown
b1176	MinC	minC	2.3641	0.679187	1.143	cell division inhibitor of the MinC-MinD-MinE and DicB-MinC systems that regulate septum placement	Inhibition of FtsZ ring at division site	cell division inhibitor	Non-Essential	Non-essential
b1175	MinD	minD	0.936574	0.670646	1.01307	membrane ATPase of the MinC-MinD-MinE system that regulates septum placement	Affects cell division and growth; membrane ATPase that activates MinC	membrane ATPase of the MinC-MinD-MinE system	Essential	Non-essential
b1174	MinE	minE	0.814376	0.597262	0.989794	cell division topological specificity factor and inhibitory component of the MinC-MinD-MinE system that regulates septum placement	Reverses inhibition by MinC of FtsZ ring	cell division topological specificity factor	Undetermined	Non-essential
b3742	MioC	mioC	1.57646	0.806835	1.07992	flavoprotein involved in biotin synthesis	Initiation of replication; transcription of 16-kDa protein proceeds through oriC	FMN-binding protein MioC	Non-Essential	Unknown
b1782	MipA	mipA	0.579288	0.50269	1.51213	scaffolding protein that interacts with murein polymerase and murein hydrolase	Function unknown	scaffolding protein for murein synthesizing machinery	Non-Essential	Unknown
b2346	MlaA	vacJ	1.10671	1.19216	1.05622	MlaA	Shigella vacJ homolog	ABC transporter maintaining OM lipid asymmetry, OM lipoprotein component	Non-Essential	Non-essential
b3191	MlaB	yrbB	0.645835	0.965811	1.29337	MlaB	Function unknown	ABC transporter maintaining OM lipid asymmetry, cytoplasmic STAS component	Non-Essential	Unknown
b3192	MlaC	yrbC	0.522006	1.00277	1.15156	MlaC	Function unknown	ABC transporter maintaining OM lipid asymmetry, periplasmic binding protein	Non-Essential	Unknown
b3193	MlaD	yrbD	0.868778	1.00678	0.989713	MlaD	Function unknown	ABC transporter maintaining OM lipid asymmetry, anchored periplasmic binding protein	Non-Essential	Unknown
b3194	MlaE	yrbE	1.02878	1.17841	1.47403	MlaE	Function unknown	ABC transporter maintaining OM lipid asymmetry, inner membrane permease protein	Non-Essential	Unknown
b3195	MlaF	yrbF	0.688096	0.953271	1.49464	MlaF	Function unknown	ABC transporter maintaining OM lipid asymmetry, ATP-binding protein	Non-Essential	Unknown
b1639	MliC	ydhA	0.621543	1.26774	2.46568	inhibitor of c-type lysozyme, predicted lipoprotein	Function unknown	inhibitor of C-lysozyme, membrane-bound	?	Non-essential
b2127	MlrA	mlrA	0.985555	2.06471	0.389142	MlrA DNA binding transcriptional activator	Function unknown	DNA-binding transcriptional regulator	Non-Essential	Non-essential
b2813	MltA	mltA	1.23407	0.896965	1.39476	membrane-bound lytic murein transglycosylase A	Lipoprotein lytic transglycosylase; membrane-bound murein hydrolase, affecting sacculus maturation	membrane-bound lytic murein transglycosylase A	Non-Essential	Non-essential
b2701	MltB	mltB	1.51443	1.25247	1.26118	membrane-bound lytic murein transglycosylase B	Murein hydrolase lipoprotein; Slt35, soluble lytic transglycosylase	membrane-bound lytic murein transglycosylase B	Non-Essential	Non-essential
b2963	MltC	mltC	1.03803	0.795996	0.974956	membrane-bound lytic murein transglycosylase C	Peptidoglycan hydrolase activity, lytic transglycosylase family	membrane-bound lytic murein transglycosylase C	Non-Essential	Non-essential
b0211	MltD	mltD	0.901198	0.653526	0.973801	MltD membrane-bound lytic murein transglycosylase D	Reduced amounts of hexaheme nitrite reductase; membrane transglycosylase	predicted membrane-bound lytic murein transglycosylase D	Non-Essential	Non-essential
b2558	MltF	yfhD	0.702885	1.1424	1.03553	membrane-bound lytic murein transglycosylase F	Function unknown	membrane-bound lytic transglycosylase F, murein hydrolase	Non-Essential	Unknown
b0261	MmuM	mmuM	0.702463	1.29176	1.07814	homocysteine methyltransferase	Function unknown	CP4-6 prophage	Non-Essential	Non-essential
b0260	MmuP	mmuP	0.373348	2.15724	1.06385	MmuP APC transporter	Function unknown	CP4-6 prophage	Non-Essential	Non-essential
b0731	MngA	mngA	0.577375	1.21915	1.05146	MngA	Suppresses ompC mutation's defective thermoresponse	fused 2-O-a-mannosyl-D-glycerate specific PTS enzymes: IIA component/IIB component/IIC component	Non-Essential	Non-essential
b0732	MngB	mngB	1.62573	1.28967	1.02811	alpha-mannosidase	Function unknown	alpha-mannosidase	Non-Essential	Non-essential
b0730	MngR	mngR	0.772303	0.860296	1.26792	MngR	Fatty acyl responsive regulator	DNA-binding transcriptional dual regulator, fatty-acyl-binding	Non-Essential	Non-essential
b1133	MnmA	mnmA	0.725974	0.977608	1.48669	tRNA (5-methylaminomethyl-2-thiouridylate)-methyltransferase	Antisuppressor; tRNA base-modifying enzyme; 2-thiouridine synthesis	tRNA (5-methylaminomethyl-2-thiouridylate)-methyltransferase	Essential	Essential
b2324	MnmC	mnmC	1.81502	0.93427	1.116	5-methylaminomethyl-2-thiouridine methyltransferase	Function unknown	fused 5-methylaminomethyl-2-thiouridine-forming enzyme methyltransferase/FAD-dependent demodification enzyme	Non-Essential	Unknown
b3706	MnmE	mnmE	1.45439	1.50393	0.978779	GTP-binding protein with a role in modification of tRNA	tRNA base modification, 5-methyl-aminoethyl, 2-thiouridine synthesis	GTPase	Essential	Non-essential
b3741	MnmG	mnmG	0.775041	0.743272	1.21151	protein involved in a tRNA modification pathway	Glucose effects on cell division, perhaps replication	5-methylaminomethyl-2-thiouridine modification at tRNA U34	Non-Essential	Non-essential
b2392	MntH	mntH	0.64631	2.04332	0.699851	MntH manganese ion NRAMP transporter	Function unknown	manganese/divalent cation transporter	Non-Essential	Unknown
b0817	MntR	mntR	1.5298	1.17303	1.28481	MntR	Function unknown	DNA-binding transcriptional regulator of mntH	Essential	Non-essential
b0781	MoaA	moaA	0.518131	1.50933	1.31094	molybdopterin biosynthesis protein A	MPT synthesis; chlorate resistance protein A	molybdopterin biosynthesis protein A	Non-Essential	Non-essential
b0782	MoaB	moaB	0.369824	1.83468	1.40489	MoaB subunit	MPT synthesis; chlorate resistance protein B	molybdopterin biosynthesis protein B	Non-Essential	Non-essential
b0783	MoaC	moaC	0.39416	2.00297	1.73192	molybdopterin biosynthesis protein C	MPT synthesis; chlorate resistance protein C	molybdopterin biosynthesis, protein C	Non-Essential	Non-essential
b0784	MoaD	moaD	0.441047	1.99695	1.62911	molybdopterin synthase small subunit	MPT synthesis; chlorate resistance	molybdopterin synthase, small subunit	Non-Essential	Non-essential
b0785	MoaE	moaE	0.32281	1.83753	1.6888	molybdopterin synthase large subunit	MPT synthesis; chlorate resistance	molybdopterin synthase, large subunit	Non-Essential	Non-essential
b3857	MobA	mobA	1.66262	0.904124	1.12666	molybdopterin guanine dinucleotide synthase	MPT guanine dinucleotide synthesis; chlorate resistance	molybdopterin-guanine dinucleotide synthase	Non-Essential	Non-essential
b3856	MobB	mobB	1.47902	0.835864	0.961248	molybdopterin-guanine dinucleotide biosynthesis protein B	Molybdenum cofactor biosynthesis, putative nucleotide binding site	molybdopterin-guanine dinucleotide biosynthesis protein B	Non-Essential	Non-essential
b2877	MocA	ygfJ	0.708948	1.50963	0.836777	CTP:molybdopterin cytidylyltransferase	Function unknown	CTP:molybdopterin cytidylyltransferase	Non-Essential	Non-essential
b0763	ModA	modA	1.04355	0.945134	0.818877	ModA	Molybdate uptake; chlorate resistance; periplasmic molybdate binding protein	molybdate transporter subunit	Non-Essential	Non-essential
b0764	ModB	modB	0.647963	0.970623	0.972964	ModB	Molybdate uptake; chlorate resistance; membrane-spanning ABC protein	molybdate transporter subunit	Non-Essential	Non-essential
b0765	ModC	modC	0.664557	0.877635	1.01188	ModC	Molybdate uptake; chlorate resistance	molybdate transporter subunit	Non-Essential	Non-essential
b0761	ModE	modE	0.83324	0.880256	1.31919	ModE	Molybdate uptake	DNA-binding transcriptional repressor for the molybdenum transport operon modABC	Non-Essential	Non-essential
b0760	ModF	modF	0.768541	0.638878	0.808521	ModF	Molybdate uptake	fused molybdate transporter subunits of ABC superfamily: ATP-binding components	Non-Essential	Non-essential
b0827	MoeA	moeA	1.13538	1.06883	1.56303	molybdopterin biosynthesis	MPT synthesis; chlorate resistance	molybdopterin biosynthesis protein	Non-Essential	Non-essential
b0826	MoeB	moeB	0.746432	0.990976	1.32767	molybdopterin biosynthesis	MPT synthesis; chlorate resistance	molybdopterin synthase sulfurylase	Non-Essential	Non-essential
b0009	Mog	mog	0.365778	0.832536	1.50493	predicted molybdochelatase	Unknown function; chlorate resistance	molybdochelatase incorporating molybdenum into molybdopterin	Essential	Non-essential
b1420	mokB	mokB	0.215913	1.26582	0.55234			regulatory peptide
b0018	MokC	mokC	1.58373	1.37277	0.996918	regulatory peptide whose translation enables hokC (gef) expression	Regulatory leader for gef	regulatory protein for HokC, overlaps CDS of hokC
b2115	MolR_1	b2115		0.851984	1.25315	molybdate metabolism regulator, interrupted	Function unknown		Non-Essential	Non-essential
b2116	MolR_2	b2116		0.657131	1.34338	twice split molybdate metabolism regulator			Non-Essential	Non-essential
b2117	MolR_3	b2117		0.760853	1.07686	twice split molybdate metabolism regulator			Non-Essential	Non-essential
b1890	MotA	motA	0.0863475	0.506516	1.44965	MotA protein, proton conductor component of motor; no effect on switching	Flagellar-regulon member; flagellar rotation	proton conductor component of flagella motor	Essential	Non-essential
b1889	MotB	motB	0.311975	0.379499	0.992161	MotB protein, enables flagellar motor rotation, linking torque machinery to cell wall	Flagellar-regulon member; flagellar rotation	protein that enables flagellar motor rotation	Non-Essential	Non-essential
b1326	MpaA	mpaA	0.508473	1.13625	0.853375	murein peptide amidase A	Function unknown	murein peptide amidase A	Essential	Non-essential
b4233	Mpl	mpl	0.898945	0.788596	1.51682	UDP-N-acetylmuramate:L-alanyl-gamma-D-glutamyl-meso-diaminopimelate ligase	UDP-N-acetylmuramate:L-alanyl-gamma-D-glutamyl-meso-diaminopimelate ligase; recycles cell wall peptidoglycan	UDP-N-acetylmuramate:L-alanyl-gamma-D-glutamyl-meso-diaminopimelate ligase	Non-Essential	Non-essential
b1329	MppA	mppA	1.06362	0.92422	0.997964	periplasmic murein tripeptide binding protein	Murein tripeptide (L-Ala-gamma-D-Glut-m-DAP) permease	murein tripeptide (L-ala-gamma-D-glutamyl-meso-DAP) transporter subunit	Non-Essential	Non-essential
b2684	MprA	mprA	0.866999	1.18829	1.38957	MprA	Controls level of microcin synthesis; negative regulation of EmrAB	DNA-binding transcriptional repressor of microcin B17 synthesis and multidrug efflux	Non-Essential	Non-essential
b2210	Mqo	mqo	0.246991	1.07623	0.989742	malate:quinone oxidoreductase	Function unknown	malate dehydrogenase, FAD/NAD(P)-binding domain	Non-Essential	Non-essential
b3021	MqsA	ygiT	0.969631	1.67562	1.20989	MqsA antitoxin of the MqsRA toxin-antitoxin system and DNA transcriptional repressor	Function unknown	antitoxin for MqsR toxin	Essential	Non-essential
b3022	MqsR	mqsR	1.55113	1.75816	0.937501	mRNA interferase, toxin of the MqsR-YgiT toxin-antitoxin system	Function unknown	GCU-specific mRNA interferase toxin of the MqsR-MqsA toxin-antitoxin system and biofilm/motility regulator	Non-Essential	Non-essential
b0087	MraY	mraY	1.71091	0.721313	1.18046	phospho-N-acetylmuramoyl-pentapeptide transferase	UDP-N-acetylmuramoyl-pentapeptide:undecaprenyl-PO4 phosphatase	phospho-N-acetylmuramoyl-pentapeptide transferase	Non-Essential	Essential
b0081	mraZ	mraZ	2.72839	1.01741	0.947505		Function unknown	conserved protein, MraZ family	Non-Essential	Unknown
b3396	MrcA	mrcA	0.645388	0.697963	1.09851	peptidoglycan synthetase; penicillin-binding protein 1A	Penicillin-binding protein 1A	fused penicillin-binding protein 1a: murein transglycosylase/murein transpeptidase	Non-Essential	Non-essential
b0149	MrcB	mrcB	0.848712	0.782323	1.1079	MrcB	Peptidoglycan synthetase; penicillin-binding protein 1Bs	fused glycosyl transferase and transpeptidase	Non-Essential	Non-essential
b0635	MrdA	mrdA	1.02651	0.760571	1.00635	cell shape; peptidoglycan synthetase; penicillin-binding protein 2	Penicillin-binding protein PBP 2, mecillinam resistance	transpeptidase involved in peptidoglycan synthesis (penicillin-binding protein 2)	Essential	Essential
b0634	MrdB	mrdB	1.13427	1.043	0.99179	rod shape-determining membrane protein; sensitivity to radiation and drugs	Affects cell shape; mecillinam sensitivity	cell wall shape-determining protein	Essential	Essential
b3251	MreB	mreB	0.977775	0.742679	1.27076	MreB	Mecillinam resistance; cell shape, affects division versus elongation 31343 resistance	cell wall structural complex MreBCD, actin-like component MreB	Essential	Non-essential
b3250	MreC	mreC	1.6846	0.593569	1.38813	MreC	Cell division and growth; mecillinam resistance; rod shape-determining protein	cell wall structural complex MreBCD transmembrane component MreC	Essential	Non-essential
b3249	MreD	mreD	2.26907	1.58527	0.995555	MreD	Mecillinam resistance; rod shape-determining protein	cell wall structural complex MreBCD transmembrane component MreD	Non-Essential	Non-essential
b2113	Mrp	mrp	1.03484	0.647665	1.33186	putative ATPase	Putative ATPase; in Salmonella, homolog is part of alternative pyrimidine pathway to Thi	antiporter inner membrane protein	Non-Essential	Non-essential
b4351	Mrr	mrr	0.661509	0.793328	1.16486	restriction of methylated adenine	Restriction of methylated adenine	methylated adenine and cytosine restriction protein	Non-Essential	Non-essential
b0914	MsbA	msbA	1.07671	0.822198	1.05477	ATP-binding lipopolysaccharide transport protein	ABC transporter homology; biogenesis of outer membrane	fused lipid transporter subunits of ABC superfamily: membrane component/ATP-binding component	Essential	Essential
b3291	MscL	mscL	0.786809	1.00033	0.688791	MscL	Cytoplasmic membrane channel protein, opens large pore in response to mechanical	mechanosensitive channel protein, high conductance	Essential	Non-essential
b0577	MscM	ybdG	1.0819	0.714755	1.49298	mechanosensitive channel of miniconductance	Function unknown	predicted mechanosensitive channel	Non-Essential	Non-essential
b2924	MscS	mscS	1.52062	0.649877	0.893296	MscS	Function unknown	mechanosensitive channel	?	Unknown
b4219	MsrA	msrA	1.10639	0.796796	1.15543	methionine sulfoxide reductase A	Methionine sulfoxide reductase	methionine sulfoxide reductase A	Non-Essential	Non-essential
b1778	MsrB	msrB	0.90254	0.888768	0.679211	methionine sulfoxide reductase B	Function unknown	methionine sulfoxide reductase B	Undetermined	Unknown
b1051	msyB	msyB	0.476708	2.09792	0.414964		In multicopy restores growth and protein export functions of secY and secA mutants	multicopy suppressor of secY and secA	Essential	Non-essential
b1976	MtfA	mtfA	0.767832	1.00443	0.766242	Mlc titration factor	Function unknown	anti-repressor for DgsA(Mlc)	Essential	Non-essential
b3208	MtgA	mtgA	0.850181	0.735904	1.29524	biosynthetic peptidoglycan transglycosylase	Monofunctional biosynthetic peptidoglycan transglycosylase	biosynthetic peptidoglycan transglycosylase	Non-Essential	Unknown
b3599	MtlA	mtlA	0.944282	0.789488	0.707301	MtlA	Mannitol-specific enzyme II of PTS	fused mannitol-specific PTS enzymes: IIA components/IIB components/IIC components	Non-Essential	Non-essential
b3600	MtlD	mtlD	0.686449	1.4644	0.93371	mannitol-1-phosphate 5-dehydrogenase	Mannitol-1-phosphate dehydrogenase	mannitol-1-phosphate dehydrogenase, NAD(P)-binding	Non-Essential	Non-essential
b3601	MtlR	mtlR	0.786835	1.83339	1.0447	MtlR DNA-binding transcriptional repressor	Mannitol repressor	mannitol operon repressor	Non-Essential	Non-essential
b0159	Mtn	mtn	1.11765	0.855662	1.20611	5'-methylthioadenosine/S-adenosylhomocysteine nucleosidase monomer	5'-Methylthioadenosine/S-adenosylhomocysteine nucleosidase	5'-methylthioadenosine/S-adenosylhomocysteine nucleosidase	Essential	Non-essential
b3161	Mtr	mtr	0.9349	1.17997	1.45405	Mtr tryptophan ArAAP transporter	High-affinity Trp permease; TyR regulon	tryptophan transporter of high affinity	Undetermined	Non-essential
b3068	Mug	mug	0.568544	0.915288	0.754263	stationary phase mismatch/uracil DNA glycosylase	DNA-glycosylase G:T/U mismatch-specific uracil DNA-glycosylase	G/U mismatch-specific DNA glycosylase	Non-Essential	Non-essential
b0924	MukB	mukB	0.824264	0.778679	1.26539	cell division protein involved in chromosome partitioning	Required for chromosome partitioning; DNA binding; kinesin-like motor protein?	chromosome condensin MukBEF, ATPase and DNA-binding subunit	Essential	Non-essential
b0923	MukE	mukE	0.917851	0.932937	1.46406	protein involved in chromosome partitioning	Involved in chromosome partioning, null mutants die above 30C and produce some anucleate cells at permissive temperatures	chromosome condensin MukBEF, MukE subunit	Essential	Non-essential
b0922	MukF	mukF	1	0.933174	1.33506	Ca2+-binding protein involved in chromosome partitioning	Involved in chromosome partioning, null mutants die above 30C and produce some anucleate cells at permissive temperatures	chromosome condensin MukBEF, kleisin-like subunit, binds calcium	Essential	Non-essential
b3189	MurA	murA	1.02005	0.552553	1.29443	UDP-N-acetylglucosamine enolpyruvoyl transferase	UDP-N-acetylglucosamine enoylpyruvyl transferase; phosphomycin resistance	UDP-N-acetylglucosamine 1-carboxyvinyltransferase	Non-Essential	Essential
b3972	MurB	murB	1.72149	0.845156	1.28881	UDP-N-acetylenolpyruvoylglucosamine reductase	UDP-N-acetylglucosaminyl-3-enolpyruvate reductase	UDP-N-acetylenolpyruvoylglucosamine reductase, FAD-binding	Non-Essential	Essential
b0091	MurC	murC	2.15896	0.611992	1.05606	UDP-N-acetylmuramate-alanine ligase	L-Alanine adding enzyme	UDP-N-acetylmuramate:L-alanine ligase	Essential	Essential
b0088	MurD	murD	1.51051	0.665203	1.07681	UDP-N-acetylmuramoyl-L-alanine:D-glutamate ligase	UDP-N-acetylmuramoyl-L-alanine:D-glutamate ligase	UDP-N-acetylmuramoyl-L-alanine:D-glutamate ligase	Essential	Essential
b0085	MurE	murE	1.95356	0.769387	1.16308	UDP-N-acetylmuramoylalanyl-D-glutamate 2,6-diaminopimelate ligase	meso-Diaminopimelate adding enzyme	UDP-N-acetylmuramoyl-L-alanyl-D-glutamate:meso-diaminopimelate ligase	Essential	Essential
b0086	MurF	murF	1.38041	0.622565	1.00258	D-alanyl-D-alanine-adding enzyme	D-alanyl:D-alanine adding enzyme	UDP-N-acetylmuramoyl-tripeptide:D-alanyl-D-alanine ligase	Non-Essential	Essential
b0090	MurG	murG	1.39558	0.895238	1.1489	N-acetylglucosaminyl transferase	UDP-NAc-glucosamine: NAc-muramyl-(pentapeptide) pyrophosphoryl-undecaprenol NAc-glucosamine transferase	N-acetylglucosaminyl transferase	Essential	Essential
b3967	MurI	murI	1.11159	1.03305	1.43713	MurI	Glutamate racemase; D-glutamate synthesis, essential for peptidoglycan	glutamate racemase	Essential	Essential
b1069	MurJ	yceN	1.49054	0.750866	1.0994	lipid II flippase	Homolog to Salmonella virulence gene	probable peptidoglycan lipid II flippase required for murein synthesis	Essential	Unknown
b2429	MurP	murP	0.99865	0.891389	1.10858	MurP	Function unknown	N-acetylmuramic acid permease, EIIBC component, PTS system	Non-Essential	Unknown
b2428	MurQ	murQ	1.03906	0.680593	0.984266	N-acetylmuramic acid 6-phosphate etherase	Function unknown	N-acetylmuramic acid 6-phosphate (MurNAc-6-P) etherase	Non-Essential	Unknown
b2427	MurR	yfeT	1.24487	0.869289	1.16824	MurR	Function unknown	Repressor for murPQ, MurNAc 6-P inducible	Non-Essential	Unknown
b2831	MutH	mutH	0.488476	0.938085	1.05928	MutH	Methyl-directed mismatch repair	methyl-directed mismatch repair protein	Non-Essential	Non-essential
b4170	MutL	mutL	1.06166	1.27603	1.01536	MutL	Methyl-directed mismatch repair	methyl-directed mismatch repair protein	Non-Essential	Non-essential
b3635	MutM	mutM	0.957017	0.85274	1.31315	formamidopyrimidine DNA glycosylase	Formamidopyrimidine-DNA glycosylase; DNA repair; GC to TA	formamidopyrimidine/5-formyluracil/ 5-hydroxymethyluracil DNA glycosylase	Non-Essential	Non-essential
b2733	MutS	mutS	0.648445	0.597945	1.45039	MutS	Methyl-directed mismatch repair	methyl-directed mismatch repair protein	Non-Essential	Non-essential
b0099	MutT	mutT	2.0894	0.727012	1.08121	dGTP pyrophosphohydrolase	AT to GC transversions	nucleoside triphosphate pyrophosphohydrolase, marked preference for dGTP	Non-Essential	Non-essential
b2961	MutY	mutY	1.56194	0.807364	1.6806	adenine glycosylase; G.C --> T.A transversions	GC to TA transversions; adenine glycosylase, G-A repair	adenine DNA glycosylase	Non-Essential	Non-essential
b3096	MzrA	yqjB	1.02122	0.816261	1.70953	MzrA	Function unknown	modulator of EnvZ/OmpR regulon	Essential	Non-essential
b1988	Nac	nac	3.45383	0.975614	1.00033	Nac DNA-binding transcriptional dual regulator	Regulatory gene, binding ntrC	DNA-binding transcriptional dual regulator of nitrogen assimilation	Non-Essential	Non-essential
b0750	NadA	nadA	1.22935	1.57218	0.643443	NadA	Quinolinate synthetase, A protein	quinolinate synthase, subunit A	Non-Essential	Non-essential
b2574	NadB	nadB	1.0932	0.732668	0.825062	L-aspartate oxidase	Quinolinate synthetase, B protein	quinolinate synthase, L-aspartate oxidase (B protein) subunit	Non-Essential	Non-essential
b0109	NadC	nadC	1.34462	0.709118	1.2721	quinolinate phosphoribosyltransferase (decarboxylating) monomer	Quinolinate phosphoribosyl transferase	quinolinate phosphoribosyltransferase	Non-Essential	Non-essential
b0639	NadD	nadD	0.89752	1.07669	1.12852	nicotinate-mononucleotide adenylyltransferase	Function unknown	nicotinic acid mononucleotide adenylyltransferase, NAD(P)-dependent	Non-Essential	Unknown
b1740	NadE	nadE	0.913659	0.589825	1.24958	NadE	NAD synthetase, ammonia dependent	NAD synthetase, NH3/glutamine-dependent	Essential	Essential
b2615	NadK	nadK	0.701241	0.832871	1.21052	NAD kinase monomer	Function unknown	NAD kinase	Essential	Unknown
b4390	NadR	nadR	1.76064	1.26105	0.802023	bifunctional NadR DNA-binding transcriptional repressor and NMN adenylyltransferase	nad operon repressor and involved in trasnport of NMN; bifunctional protein	bifunctional DNA-binding transcriptional repressor/ NMN adenylyltransferase	Non-Essential	Non-essential
b0677	NagA	nagA	0.715834	0.954916	0.920495	NagA	N-acetylglucosamine-6-phosphate deacetylase	N-acetylglucosamine-6-phosphate deacetylase	Non-Essential	Non-essential
b0678	NagB	nagB	1.03358	0.797388	0.661394	NagB	Glucosamine-6-phosphate deaminase	glucosamine-6-phosphate deaminase	Non-Essential	Non-essential
b0676	NagC	nagC	0.940066	0.923298	0.904408	NagC DNA-binding transcriptional dual regulator	Transcriptional regulator of nag operon	DNA-binding transcriptional dual regulator, repressor of N-acetylglucosamine	Non-Essential	Non-essential
b0675	NagD	nagD	0.980146	0.701446	1.19779	ribonucleotide monophosphatase	Function unknown, expressed as part of nag operon	UMP phosphatase	Non-Essential	Non-essential
b0679	NagE	nagE	1.03724	0.537714	0.739302	NagE	N-acetylglucosamine-specific enzyme II of phosphotransferase system	fused N-acetyl glucosamine specific PTS enzyme: IIC, IIB , and IIA components	Non-Essential	Non-essential
b1119	NagK	nagK	0.851004	0.790204	1.22546	N-acetyl-D-glucosamine kinase	Function unknown	N-acetyl-D-glucosamine kinase	Non-Essential	Unknown
b1107	NagZ	nagZ	1.41535	1.30978	0.917463	beta-N-acetylhexosaminidase	Function unknown	beta N-acetyl-glucosaminidase	Non-Essential	Unknown
b3225	NanA	nanA	1.05104	1.44649	0.423395	NanA	N-Acetylneuraminate lyase (aldolase)	N-acetylneuraminate lyase	Non-Essential	Non-essential
b4311	NanC	nanC	1.61658	1.07991	0.550808	N-acetylneuraminic acid outer membrane channel	Function unknown	N-acetylnuraminic acid outer membrane channel protein	Non-Essential	Non-essential
b3223	NanE	nanE	1.1839	1.81885	0.485202	predicted N-acetylmannosamine-6-phosphate epimerase	Function unknown	predicted N-acetylmannosamine-6-P epimerase	Non-Essential	Unknown
b3222	NanK	nanK	1.77415	1.67222	0.547628	N-acetylmannosamine kinase	Function unknown	N-acetylmannosamine kinase	Non-Essential	Unknown
b4310	NanM	nanM	3.32163	1.11625	0.613253	N-acetylneuraminate mutarotase	Function unknown	N-acetylneuraminic acid mutarotase	Non-Essential	Non-essential
b3226	NanR	nanR	1.11231	0.56678	1.29153	NanR DNA-binding transcriptional dual regulator	Function unknown	DNA-binding transcriptional repressor of the nan operon, induced by sialic acid	Essential	Unknown
b4309	NanS	yjhS	2.07848	1.16884	0.655124	probable 9-O-acetyl-N-acetylneuraminate esterase	Function unknown	probable 9-O-acetyl N-acetylneuraminic acid esterase	Non-Essential	Non-essential
b3224	NanT	nanT	1.05639	1.60888	0.299649	NanT sialic acid MFS transporter	Sialic acid transport	sialic acid transporter	Non-Essential	Non-essential
b2206	NapA	napA	0.0936322	0.840435	22.0059	large subunit of periplasmic nitrate reductase, molybdoprotein	Nitrate reductase homolog	nitrate reductase, periplasmic, large subunit	Non-Essential	Non-essential
b2203	NapB	napB	0.123612	1.01831	20.406	small subunit of periplasmic nitrate reductase, cytochrome c550 protein	Cytochrome c homolog	nitrate reductase, small, cytochrome C550 subunit, periplasmic	Non-Essential	Non-essential
b2202	NapC	napC	0.239502	1.47417	6.64185	cytochrome c protein	Cytochrome c homolog	Quinol dehydrogenase, electron source for NapAB	Non-Essential	Non-essential
b2207	NapD	napD	0.134128	1.39023	4.52114	signal peptide-binding chaperone for NapA	Unknown function, nap operon	assembly protein for periplasmic nitrate reductase	Non-Essential	Non-essential
b2208	NapF	napF	0.12939	1.00508	4.43852	ferredoxin-type protein	Ferredoxin homolog	ferredoxin-type protein, role in electron transfer to periplasmic nitrate reductase NapA	Non-Essential	Non-essential
b2205	NapG	napG	0.096087	1.06244	29.2397	ferredoxin-type protein	Ferredoxin homolog	ferredoxin-type protein essential for electron transfer from ubiquinol to periplasmic nitrate reductase (NapAB)	Non-Essential	Non-essential
b2204	NapH	napH	0.10214	1.26704	28.0461	ferredoxin-type protein	Ferredoxin homolog	ferredoxin-type protein essential for electron transfer from ubiquinol to periplasmic nitrate reductase (NapAB)	Non-Essential	Non-essential
b1224	NarG	narG	0.136917	1.32381	47.5335	nitrate reductase A, alpha subunit	Nitrate reductase alpha-subunit	nitrate reductase 1, alpha subunit	Non-Essential	Non-essential
b1225	NarH	narH	0.146056	1.32944	34.1574	nitrate reductase A, beta subunit	Nitrate reductase beta-subunit	nitrate reductase 1, beta (Fe-S) subunit	Non-Essential	Non-essential
b1227	NarI	narI	0.520626	1.61484	1.58084	nitrate reductase A, gamma subunit	Cytochrome bNR, structural gene; gamma-subunit	nitrate reductase 1, gamma (cytochrome b(NR)) subunit	Non-Essential	Non-essential
b1226	NarJ	narJ	0.123771	1.53893	35.3048	molybdenum cofactor assembly chaperone subunit (delta subunit) of nitrate reductase 1	Nitrate reductase delta-subunit; chaperone	molybdenum-cofactor-assembly chaperone subunit (delta subunit) of nitrate reductase 1	Non-Essential	Non-essential
b1223	NarK	narK	0.0728796	1.19171	18.9317	NarK MFS nitrate/nitrite antiporter	Nitrate/nitrite antiporter	nitrate/nitrite transporter	Non-Essential	Non-essential
b1221	NarL	narL	0.576459	0.805298	1.87428	NarL	Regulatory protein for nitrate/nitrite response	DNA-binding response regulator in two-component regulatory system with NarX (or NarQ)	Non-Essential	Non-essential
b2193	NarP	narP	0.393	1.12164	1.46729	NarP	Regulatory protein for nitrate/nitrite response	DNA-binding response regulator in two-component regulatory system with NarQ or NarX	Non-Essential	Non-essential
b2469	NarQ	narQ	0.699673	1.08383	1.95871	NarQ	Nitrate sensor-transmitter protein, anaerobic respiratory path; function redundant with narX	sensory histidine kinase in two-component regulatory system with NarP (NarL)	Non-Essential	Non-essential
b1469	NarU	narU	0.6355	1.94702	0.693378	NarU MFS nitrate/nitrite antiporter	Nitrate sensor-trasmitter protein, anaerobic respiratory path	nitrate/nitrite transporter	Non-Essential	Non-essential
b1465	NarV	narV	1.04565	1.34639	0.70425	nitrate reductase Z, gamma subunit	Cryptic nitrate reductase II, gamma-subunit	nitrate reductase 2 (NRZ), gamma subunit	Non-Essential	Non-essential
b1466	NarW	narW	0.83423	1.71227	0.646448	NarW, probable private chaperone for NarZ nitrate reductase subunit	Cryptic nitrate reductase II, delta-subunit	nitrate reductase 2 (NRZ), delta subunit (assembly subunit)	Non-Essential	Non-essential
b1222	NarX	narX	0.472967	0.657844	1.76546	NarX	Nitrate sensor-transmitter protein; functional redundance with narQ	sensory histidine kinase in two-component regulatory system with NarL	Non-Essential	Non-essential
b1467	NarY	narY	0.807499	1.64995	0.693292	nitrate reductase Z, beta subunit	Cryptic NR II, beta-subunit	nitrate reductase 2 (NRZ), beta subunit	Non-Essential	Non-essential
b1468	NarZ	narZ	0.938432	1.5955	1.19635	nitrate reductase Z, alpha subunit	Cryptic NR II, alpha-subunit	nitrate reductase 2 (NRZ), alpha subunit	Non-Essential	Non-essential
b1109	Ndh	ndh	0.996648	0.848653	2.75211	NADH:ubiquinone oxidoreductase II	Respiratory NADH dehydrogenase	respiratory NADH dehydrogenase 2/cupric reductase	Non-Essential	Non-essential
b2518	Ndk	ndk	0.385491	0.842017	0.705869	Ndk	Nucleoside diphosphate kinase	multifunctional nucleoside diphosphate kinase and apyrimidinic endonuclease and 3'-phosphodiesterase	Essential	Non-essential
b0714	Nei	nei	1.05147	0.671969	1.45807	endonuclease VIII	DNA glycosylase/apurinic lyase, deoxyinosine-specific; endonuclease VIII	endonuclease VIII/ 5-formyluracil/5-hydroxymethyluracil DNA glycosylase	Undetermined	Non-essential
b1650	NemA	nemA	1.38502	1.41386	1.13856	N-ethylmaleimide reductase, FMN-linked	N-Ethylmaleimide reductase	N-ethylmaleimide reductase, FMN-linked	Non-Essential	Non-essential
b1649	NemR	ydhM	0.91647	2.34918	1.40903	NemR DNA-binding transcriptional repressor	Function unknown	transcriptional repressor for the nem operon, NEM-inactivated	Non-Essential	Non-essential
b3662	NepI	nepI	2.71195	0.755923	1.09186	NepI MFS ribonucleoside transporter	Function unknown	predicted transporter	Undetermined	Non-essential
b3998	Nfi	nfi	1.25049	1.00584	1.14871	endonuclease V (deoxyinosine 3'-endonuclease)	Endonuclease V, specific for single-stranded DNA or duplex DNA with damaged U	endonuclease V	Non-Essential	Unknown
b2159	Nfo	nfo	0.584385	1.21356	1.06229	endonuclease IV	Endonuclease IV; member of soxRS regulon	endonuclease IV with intrinsic 3'-5' exonuclease activity	Non-Essential	Non-essential
b0568	NfrA	nfrA	0.506388	1.50171	1.02758	bacteriophage N4 receptor, outer membrane protein	Outer membrane protein, putative structural receptor for N4 adsorption	bacteriophage N4 receptor, outer membrane subunit	Non-Essential	Non-essential
b0569	NfrB	nfrB	0.491823	2.0014	0.90742	bacteriophage N4 receptor, inner membrane subunit	Phage N4 susceptibility; membrane protein	bacteriophage N4 receptor, inner membrane subunit	Non-Essential	Non-essential
b0851	NfsA	nfsA	0.55159	0.883466	1.03245	NADPH nitroreductase monomer	Nitrofuran reductase I activity B; overexpression results in resistance to cytotoxic drugs	nitroreductase A, NADPH-dependent, FMN-dependent	Non-Essential	Non-essential
b0578	NfsB	nfsB	0.471794	0.783878	1.29107	dihydropteridine reductase monomer	Resistance to nitrofurantoin; a nitroreductase	dihydropteridine reductase, NAD(P)H-dependent, oxygen-insensitive	Non-Essential	Non-essential
b3414	NfuA	gntY	0.411727	1.80691	0.563956	iron-sulfur cluster scaffold protein	Function unknown	Fe/S biogenesis protein	Non-Essential	Non-essential
b0019	NhaA	nhaA	1.19205	2.28306	0.611976	NhaA	Na? antiporter; stress response to high salinity and pH	sodium-proton antiporter	Non-Essential	Non-essential
b1186	NhaB	nhaB	1.12266	0.3408	0.917775	NhaB sodium/proton transporter	Regulator of intracellular pH	sodium:proton antiporter	Non-Essential	Non-essential
b0020	NhaR	nhaR	2.28288	1.07018	0.879876	NhaR transcriptional activator	Positive regulator of Na+dependent transcription of nhaA; DNA-binding; LysR family of regulatory proteins	DNA-binding transcriptional activator	Non-Essential	Non-essential
b1463	NhoA	nhoA	0.986292	1.48402	0.836212	NhoA	Putative N-hydroxyarylamine O-acetyltransferase, Salmonella homolog	N-hydroxyarylamine O-acetyltransferase	Essential	Non-essential
b3476	NikA	nikA	0.714253	1.42977	3.76605	NikA	Affects formate hydrogen-lyase activity, hydrogenase, and hydrogenase-related fumarase	Nickel-binding, heme-binding periplasmic protein	Non-Essential	Non-essential
b3477	NikB	nikB	2.19087	1.87161	3.20141	NikB	Affects formate hydrogen-lyase activity, hydrogenase, and hydrogenase-related fumarase	nickel transporter subunit	Non-Essential	Non-essential
b3478	NikC	nikC	0.491406	1.75577	8.51606	NikC	Affects formate hydrogen-lyase activity, hydrogenase, and hydrogenase-related fumarase	nickel transporter subunit	Non-Essential	Non-essential
b3479	NikD	nikD	0.604708	1.60239	15.5624	NikD	Affects formate hydrogen-lyase activity, hydrogenase, and hydrogenase-related fumarase	nickel transporter subunit	Non-Essential	Non-essential
b3480	NikE	nikE	0.768134	1.15951	13.3173	NikE	Formate hydrogen-lyase activity	nickel transporter subunit	Non-Essential	Non-essential
b3481	NikR	nikR	0.625098	0.888857	2.62229	DNA-binding transcriptional repressor, Ni-binding	Function unknown	DNA-binding transcriptional repressor, Ni-binding	Non-Essential	Non-essential
b0548	ninE	ninE	2.08272	1.22197	0.910335		Homologus to phage lambda ninE protein; in cryptic prophage DLP12	DLP12 prophage	?	Unknown
b3365	NirB	nirB	0.311272	1.54091	32.637	nitrite reductase, large subunit	Nitrite reductase [NAD(P)H] subunit	nitrite reductase, large subunit, NAD(P)H-binding	Non-Essential	Non-essential
b3367	NirC	nirC	0.390595	0.96457	16.228	NirC nitrite FNT transporter	Membrane protein affecting nitrite reductase [NAD(P)H] activity	nitrite transporter	Undetermined	Non-essential
b3366	NirD	nirD	0.396118	1.57598	23.0675	nitrite reductase, small subunit	Nitrite reductase [NAD(P)H] subunit	nitrite reductase, NAD(P)H-binding, small subunit	Non-Essential	Non-essential
b3188	Nlp	sfsB	0.766278	0.806937	1.41183	Nlp transcriptional regulator	Ner-like regulatory protein	DNA-binding transcriptional activator of maltose metabolism	Non-Essential	Non-essential
b3661	NlpA	nlpA	1.67298	0.985626	0.993384	lipoprotein-28	Lipoprotein in outer membrane vesicles	cytoplasmic membrane lipoprotein-28	Undetermined	Non-essential
b1708	NlpC	nlpC	0.511144	1.05177	0.893647	NlpC-putative lipoprotein hydrolase	Lipoprotein	predicted peptidase, C40 clan, lipoprotein	Non-Essential	Non-essential
b2742	NlpD	nlpD	2.09808	1.77992	1.01819	NlpD putative outer membrane lipoprotein	May function in cell wall formation	activator of AmiC murein hydrolase activity, lipoprotein	Non-Essential	Non-essential
b0192	NlpE	nlpE	1.33659	1.4603	0.771725	outer membrane lipoprotein NlpE, involved in surface sensing	Copper sensitivity	lipoprotein involved with copper homeostasis and adhesion	Non-Essential	Non-essential
b3163	NlpI	nlpI	1.21666	0.988018	1.42392	lipoprotein involved in cell division	Function unknown	lipoprotein involved in osmotic sensitivity and filamentation	Non-Essential	Non-essential
b0553	NmpC	nmpC	0.44615	0.492441	1.41822	outer membrane porin protein; locus of qsr prophage	Outer membrane porin, in cryptic prophage DLP12; interrupted by IS5B	pseudo	Non-Essential	Non-essential
b0560	NohB	nohB	2.0767	0.896333	0.892158	DLP12 prophage; DNA packaging protein	Homolog to phage lambda Nu1 DNA packaging protein; in cryptic prophage DLP12	DLP12 prophage	Non-Essential	Non-essential
b2709	NorR	norR	0.744977	1.51801	0.755851	NorR DNA-binding transcriptional dual regulator	Function unknown	Anaerobic nitric oxide reductase DNA-binding transcriptional activator	Non-Essential	Non-essential
b2710	NorV	norV	0.883918	2.229	1.02961	flavorubredoxin	Function unknown	anaerobic nitric oxide reductase flavorubredoxin	Non-Essential	Non-essential
b2711	NorW	norW	1.01938	1.59693	0.935429	flavorubredoxin reductase	Function unknown	NADH:flavorubredoxin oxidoreductase	Non-Essential	Non-essential
b3206	Npr	npr	1.7411	1.14827	0.983107	phosphocarrier protein HPr-like NPr, nitrogen related, exchanges phosphate with Enzyme I, Hpr	NPr, N-regulated HPr-like protein	phosphohistidinoprotein-hexose phosphotransferase component of N-regulated PTS system (Npr)	Non-Essential	Non-essential
b2234	NrdA	nrdA	0.730299	0.397017	0.912894	NrdA	Ribonucleoside diphosphate reductase subunit B1; class I enzyme, aerobic, physiologically active	ribonucleoside-diphosphate reductase 1, alpha subunit	Essential	Essential
b2235	NrdB	nrdB	0.689839	0.581271	0.869719	NrdB	Ribonucleoside diphosphate reductase subunit B2; class I enzyme, aerobic	ribonucleoside-diphosphate reductase 1, beta subunit, ferritin-like protein	Essential	Essential
b4238	NrdD	nrdD	0.394422	1.11197	1.08891	ribonucleoside-triphosphate reductase	Ribonucleotide reductase, class III, anaerobic	anaerobic ribonucleoside-triphosphate reductase	Non-Essential	Non-essential
b2675	NrdE	nrdE	1.59882	0.741417	0.130159	NrdE	Nonessential ribonucleoside-diP reductase 2, subunit alpha, class I, function unknown	ribonucleoside-diphosphate reductase 2, alpha subunit	Non-Essential	Non-essential
b2676	NrdF	nrdF	2.0981	0.751339	0.266156	NrdF	Nonessential ribonucleoside-diP reductase 2, subunit beta, class I, function unknown	ribonucleoside-diphosphate reductase 2, beta subunit, ferritin-like protein	Non-Essential	Non-essential
b4237	NrdG	nrdG	0.798652	1.21689	1.34068	NrdG	NrdD activating enzyme, generating glycyl radical	anaerobic ribonucleotide reductase activating protein	Non-Essential	Non-essential
b2673	NrdH	nrdH	1.12631	1.20941	0.114274	glutaredoxin-like protein	Glutaredoxin-like protein involved in electron transport system for ribonucleotide reductase system NrdEF	Hydrogen donor for NrdEF electron transport system	Essential	Non-essential
b2674	NrdI	nrdI	1.30786	1.10702	0.102833	flavodoxin involved in dimanganese-tyrosyl radical cofactor maintenance for ribonucleotide reductase	Part of nrdHIEF operon; function unknown	flavodoxin required for NrdEF cluster assembly	Essential	Non-essential
b0413	NrdR	nrdR	0.769466	1.19188	1.41798	NrdR	Function unknown	conserved protein	?	Unknown
b4070	NrfA	nrfA	0.261927	0.788115	2.18561	cytochrome C552	Formate-dependent nitrite reduction; tetraheme cytochrome c552	nitrite reductase, formate-dependent, cytochrome	Non-Essential	Non-essential
b4071	NrfB	nrfB	0.375165	0.758675	2.23103	nitrite reductase, formate-dependent, penta-heme cytochrome c	Formate-dependent nitrite reduction; pentaheme cytochrome c formate-dependent	nitrite reductase, formate-dependent, penta-heme cytochrome c	Non-Essential	Non-essential
b4072	NrfC	nrfC	0.273118	1.4123	4.40569	formate-dependent nitrite reductase, 4Fe-4S subunit	Formate-dependent nitrite reduction; nonheme FE-S protein, probably transmembrane formate-dependent	formate-dependent nitrite reductase, 4Fe4S subunit	Non-Essential	Non-essential
b4073	NrfD	nrfD	0.724524	1.4745	3.12878	NrfD	Formate-dependent nitrite reduction; transmembrane protein similar to QOR	formate-dependent nitrite reductase, membrane subunit	Non-Essential	Non-essential
b4074	NrfE	nrfE	2.01801	2.04437	1.80845	formate-dependent nitrite reductase; possible assembly function	Formate-dependent nitrite reduction; membrane protein	heme lyase (NrfEFG) for insertion of heme into c552, subunit NrfE	Non-Essential	Non-essential
b4075	NrfF	nrfF	1.07952	1.14135	1.4711	activator of formate-dependent nitrite reductase complex	Formate-dependent nitrite reduction; periplasmic protein; NrfA/B synthesis?	heme lyase (NrfEFG) for insertion of heme into c552, subunit NrfF	Non-Essential	Non-essential
b4076	NrfG	nrfG	1.07807	1.00163	1.7365	NrfG	Function unknown, required for Nrf pathway	heme lyase (NrfEFG) for insertion of heme into c552, subunit NrfG	Non-Essential	Non-essential
b4178	NsrR	nsrR	1.94086	0.908019	1.50169	NsrR	Function unknown	nitric oxide-sensitive repressor for NO regulon	Non-Essential	Unknown
b1633	Nth	nth	2.19607	0.603404	1.20469	endonuclease III; specific for apurinic and/or apyrimidinic sites	DNA glycosylase/apyrimidinic (AP) lyase, specific for damaged pyrimidine sites, particularly Thy; endonuclease III	DNA glycosylase and apyrimidinic (AP) lyase (endonuclease III)	Non-Essential	Non-essential
b3869	NtrB	glnL	1.5759	0.874119	2.19759	NtrB	Bifunctional protein kinase/phosphatase nitrogen regulator II, NRII	sensory histidine kinase in two-component regulatory system with GlnG	Undetermined	Non-essential
b3868	NtrC	glnG	0.864884	0.800384	2.79502	NtrC transcriptional dual regulator	Nitrogen regulator I	fused DNA-binding response regulator in two-component regulatory system with GlnL: response regulator/sigma54 interaction protein	Undetermined	Non-essential
b1865	NudB	nudB	1.08002	1.10994	1.33725	dihydroneopterin triphosphate pyrophosphohydrolase	dATP-preferring nucleoside tri-P pyrophosphohydrolase	dihydroneopterin triphosphate pyrophosphatase	Essential	Non-essential
b3996	NudC	nudC	1.57897	1.2252	0.963573	NADH pyrophosphatase	Function unknown	NADH pyrophosphatase	Non-Essential	Unknown
b3397	NudE	nudE	1.22034	0.761046	1.39477	NudE	Function unknown	adenosine nucleotide hydrolase	Non-Essential	Unknown
b3034	NudF	nudF	1.43117	1.1578	1.22371	ADP- sugar pyrophosphatase	Function unknown	ADP-ribose pyrophosphatase	Non-Essential	Non-essential
b1759	NudG	nudG	4.61915	1.22182	0.987751	pyrimidine (deoxy)nucleoside triphosphate pyrophosphohydrolase	Function unknown	CTP pyrophosphohydrolas	Non-Essential	Non-essential
b2251	NudI	nudI	1.738	0.955019	0.99594	pyrimidine deoxynucleoside triphosphate pyrophosphohydrolase	Function unknown	nucleoside triphosphatase	Non-Essential	Non-essential
b1134	NudJ	nudJ	1.32023	1.03241	1.19041	HMP-PP hydrolase /thiamin pyrophosphate hydrolase [multifunctional]	Function unknown	bifunctional thiamin pyrimidine pyrophosphate hydrolase/ thiamin pyrophosphate hydrolase	Non-Essential	Unknown
b2467	NudK	nudK	1.27643	0.704457	1.58416	nucleotide-sugar hydrolase	Function unknown	GDP-mannose pyrophosphatase	Non-Essential	Non-essential
b1813	NudL	nudL	0.934389	1.11385	0.997884	predicted NUDIX hydrolase with low 3-phosphohydroxypyruvate phosphatase activity	Function unknown	predicted NUDIX hydrolase	Undetermined	Unknown
b2288	NuoA	nuoA	0.829172	0.708769	1.17883	NADH:ubiquinone oxidoreductase, membrane subunit A	NADH dehydrogenase I subunit	NADH:ubiquinone oxidoreductase, membrane subunit A	Non-Essential	Non-essential
b2287	NuoB	nuoB	0.73001	0.686306	1.32343	NADH:ubiquinone oxidoreductase, chain B	NADH dehydrogenase I subunit	NADH:ubiquinone oxidoreductase, chain B	Non-Essential	Non-essential
b2286	NuoC	nuoC	0.68217	0.600795	1.15707	NADH:ubiquinone oxidoreductase, chain CD	NADH dehydrogenase I subunit	NADH:ubiquinone oxidoreductase, fused CD subunit	Non-Essential	Non-essential
b2285	NuoE	nuoE	0.709658	0.700759	1.11604	NADH:ubiquinone oxidoreductase, chain E	NADH dehydrogenase I subunit	NADH:ubiquinone oxidoreductase, chain E	Undetermined	Non-essential
b2284	NuoF	nuoF	0.767272	0.607702	1.09054	NADH:ubiquinone oxidoreductase, chain F	NADH dehydrogenase I subunit	NADH:ubiquinone oxidoreductase, chain F	Non-Essential	Non-essential
b2283	NuoG	nuoG	0.544008	0.667692	1.04405	NADH:ubiquinone oxidoreductase, chain G	NADH dehydrogenase I subunit	NADH:ubiquinone oxidoreductase, chain G	Non-Essential	Non-essential
b2282	NuoH	nuoH	0.651635	0.714755	1.07232	NADH:ubiquinone oxidoreductase, membrane subunit H	NADH dehydrogenase I subunit	NADH:ubiquinone oxidoreductase, membrane subunit H	Non-Essential	Non-essential
b2281	NuoI	nuoI	0.584272	0.721542	1.06719	NADH:ubiquinone oxidoreductase, chain I	NADH dehydrogenase I subunit	NADH:ubiquinone oxidoreductase, chain I	Non-Essential	Non-essential
b2280	NuoJ	nuoJ	0.776048	0.755151	1.05771	NADH:ubiquinone oxidoreductase, membrane subunit J	NADH dehydrogenase I subunit	NADH:ubiquinone oxidoreductase, membrane subunit J	Non-Essential	Non-essential
b2279	NuoK	nuoK	0.586457	0.706036	1.31507	NADH:ubiquinone oxidoreductase, membrane subunit K	NADH dehydrogenase I subunit	NADH:ubiquinone oxidoreductase, membrane subunit K	?	Non-essential
b2278	NuoL	nuoL	0.352708	0.620124	1.3117	NADH:ubiquinone oxidoreductase, membrane subunit L	NADH dehydrogenase I subunit	NADH:ubiquinone oxidoreductase, membrane subunit L	Non-Essential	Non-essential
b2277	NuoM	nuoM	0.622819	0.601454	1.32422	NADH:ubiquinone oxidoreductase, membrane subunit M	NADH dehydrogenase I subunit	NADH:ubiquinone oxidoreductase, membrane subunit M	Non-Essential	Non-essential
b2276	NuoN	nuoN	0.455824	0.818096	1.37344	NADH:ubiquinone oxidoreductase, membrane subunit N	NADH dehydrogenase I subunit	NADH:ubiquinone oxidoreductase, membrane subunit N	Non-Essential	Non-essential
b2393	NupC	nupC	1.06873	0.615388	0.84169	NupC nucleoside NUP transporter	Transport of nucleosides, except guanosine	nucleoside (except guanosine) transporter	Non-Essential	Non-essential
b2964	NupG	nupG	0.488507	1.28205	0.847392	NupG nucleoside MFS transporter	Transport of nucleosides	nucleoside transporter	Non-Essential	Non-essential
b2161	NupX	nupX	0.299718	1.83747	0.931689	putative pyrimidine nucleoside transporter	Function unknown	nucleoside permease	Essential	Unknown
b3169	NusA	nusA	1.05446	0.685095	1.50004	transcription termination/antitermination L factor	Survives lambda prophage induction; transcription termination/antitermination L factor	transcription termination/antitermination L factor	Non-Essential*	Essential
b0416	NusB	nusB	0.944312	0.750738	1.86878	transcription antitermination protein NusB	Survives prophage induction; transcription termination L factor	transcription antitermination protein	Essential	Essential
b3982	NusG	nusG	0.990209	1.0194	1.28409	transcription termination factor NusG	Stabilizes phage lambda protein N-NusA-RNAP antitermination complex	transcription termination factor	Non-Essential	Essential
b3183	ObgE	obgE	1.06293	1.61126	1.06698	GTPase involved in chromosome partitioning and ribosome assembly	Function unknown	GTPase involved in cell partioning and DNA repair	Essential	Essential
b2082	OgrK	ogrK	0.525443	1.02502	1.18412	DNA-binding transcriptional regulator, prophage P2 remnant	Positive regulator of P2 growth (insertion of P2 ogr gene)	positive regulator of P2 growth (insertion of P2 ogr gene into the chromosome)	Non-Essential	Non-essential
b1335	Ogt	ogt	1.26198	0.727186	1.53268	Ogt	O6-methylguanine-DNA methyltransferase, constitutive	O-6-alkylguanine-DNA:cysteine-protein methyltransferase	Undetermined	Non-essential
b0957	OmpA	ompA	1.06416	1.87019	1.12672	outer membrane protein 3a (II*;G;d)	Outer membrane protein 3a (II*;G;d) structural gene	outer membrane protein A (3a	Non-Essential	Non-essential
b2215	OmpC	ompC	0.222712	1.21339	1.05201	OmpC	Outer membrane protein 1b (Ib, c)	outer membrane porin protein C	Non-Essential	Non-essential
b0929	OmpF	ompF	0.697728	1.09684	1.10537	OmpF	Outer membrane protein 1a (Ia;b;F)	outer membrane porin 1a (Ia	Non-Essential	Non-essential
b1319	OmpG	ompG	2.15655	1.39664	0.596101	outer membrane porin OmpG	Novel porin	outer membrane porin G	Non-Essential	Non-essential
b3875	OmpL	ompL	1.70043	0.979266	0.916512	predicted outer membrane porin L	Function unknown	outer membrane porin L	Non-Essential	Unknown
b1377	OmpN	ompN	3.31869	0.823301	0.772493	outer membrane pore protein N, non-specific	New outer membrane porin	outer membrane pore protein N, non-specific	Non-Essential	Non-essential
b3405	OmpR	ompR	0.47712	1.20935	0.84497	OmpR	Activator protein for osmoregulation of OmpC and OmpF	DNA-binding response regulator in two-component regulatory system with EnvZ	Non-Essential	Non-essential
b0565	OmpT	ompT	0.239836	0.534705	1.1807	outer membrane protease VII (outer membrane protein 3b)	Outer membrane protein 2b; protease VII; cleaves T7 RNA polymerases, Ada, SecY	DLP12 prophage	Non-Essential	Non-essential
b1256	OmpW	ompW	0.0598765	1.19678	15.5741	OmpW, outer membrane protein	Function unknown	outer membrane protein W	Non-Essential	Non-essential
b0814	OmpX	ompX	2.40486	1.33922	1.83406	outer membrane protein X	Outer membrane protein, with role in inducing RNAP-sigma E production	outer membrane protein X	Non-Essential	Non-essential
b1243	OppA	oppA	0.509595	0.418739	4.02582	OppA-oligopeptide ABC transporter substrate-binding	Oligopeptide permease	oligopeptide transporter subunit	Non-Essential	Non-essential
b1244	OppB	oppB	1.16305	0.354373	5.28465	OppB	Oligopeptide transport	oligopeptide transporter subunit	Non-Essential	Non-essential
b1245	OppC	oppC	0.799846	0.417089	5.76301	OppC	Oligopeptide transport	oligopeptide transporter subunit	Essential	Non-essential
b1246	OppD	oppD	0.960405	0.518391	5.09564	OppD	Oligopeptide transport	oligopeptide transporter subunit	Essential	Non-essential
b1247	OppF	oppF	0.690206	0.492633	5.03703	OppF	Oligopeptide transport; ATP hydrolysis	oligopeptide transporter subunit	Non-Essential	Non-essential
b4162	Orn	orn	0.737122	1.05449	1.50801	oligoribonuclease monomer	3' to 5' oligoribonuclease	oligoribonuclease	Non-Essential	Unknown
b1283	OsmB	osmB	3.77294	1.45748	4.87328	OsmB osmotically inducible lipoprotein	OsmB lipoprotein	lipoprotein	Non-Essential	Non-essential
b1482	OsmC	osmC	0.800073	1.59016	0.379744	osmotically inducible peroxidase OsmC	Osmotically inducible protein C; nonessential gene	Lipoyl-dependent Cys-based peroxidase, hydroperoxide resistance	Non-Essential	Non-essential
b1739	OsmE	osmE	0.406598	1.15704	0.47758	osmotically inducible protein OsmE	Promoter overlaps nadE promoter; regulated by growth phase as well as osmotic pressure	DNA-binding transcriptional activator	Undetermined	Non-essential
b2131	OsmF	osmF	0.76683	1.69266	0.289893	OsmF	Function unknown	predicted transporter subunit: periplasmic-binding component of ABC superfamily	Non-Essential	Non-essential
b4376	OsmY	osmY	1.47172	1.24227	0.398391	hyperosmotically inducible periplasmic protein	Periplasmic, sigma S dependent protein (stationary phase)	periplasmic protein	?	Non-essential
b1896	OtsA	otsA	1.03563	1.9586	0.520225	trehalose-6-phosphate synthase	Trehalose phosphate synthase	trehalose-6-phosphate synthase	Non-Essential	Non-essential
b1897	OtsB	otsB	1.55175	2.50979	0.264115	trehalose-6-phosphate phosphatase	Trehalose phosphate phosphatase	trehalose-6-phosphate phosphatase, biosynthetic	Non-Essential	Non-essential
b2373	Oxc	oxc	3.85794	0.700409	0.890677	oxalyl-CoA decarboxylase	Function unknown	oxalyl CoA decarboxylase, ThDP-dependent	Non-Essential	Non-essential
b0849	oxidized glutaredoxin 1	grxA	0.898727	1.68368	0.820364	oxidized glutaredoxin 1	Glutaredoxin 1	glutaredoxin 1, redox coenzyme for ribonucleotide reductase (RNR1a)	?	Non-essential
b2582	oxidized thioredoxin 2	trxC	0.971682	1.30528	1.05018	oxidized thioredoxin 2	Thioredoxin 2	thioredoxin 2	Essential	Unknown
b3961	OxyR	oxyR	0.804596	0.681855	1.41037	OxyR DNA-binding transcriptional dual regulator	Bifunctional regulatory protein sensor for oxidative stress	DNA-binding transcriptional dual regulator	Non-Essential	Non-essential
b1388	PaaA	paaA	0.959626	1.17504	0.761039	predicted ring 1,2-phenylacetyl-CoA epoxidase subunit	Phenylacetic acid degradation	phenylacetyl-CoA oxygenase, alpha subunit	Non-Essential	Non-essential
b1389	paaB	paaB	0.513573	0.937974	0.75365		Phenylacetic acid degradation	multicomponent oxygenase/reductase subunit for phenylacetic acid degradation	Undetermined	Non-essential
b1390	PaaC	paaC	0.83787	0.935654	0.593279	predicted ring 1,2-phenylacetyl-CoA epoxidase subunit	Phenylacetic acid degradation	multicomponent oxygenase/reductase subunit for phenylacetic acid degradation	Essential	Non-essential
b1391	paaD	paaD	0.37364	1.06108	0.685778		Phenylacetic acid degradation	phenylacetyl-CoA oxygenase, gamma subunit of a heteromultimeric diiron oxygenase	Non-Essential	Non-essential
b1392	PaaE	paaE	0.814866	1.26778	0.808403	predicted ring 1,2-phenylacetyl-CoA epoxidase subunit	Phenylacetic acid degradation	Phenylacetyl-CoA oxygenase, NAD(P)H oxidoreductase componen	Non-Essential	Non-essential
b1393	PaaF	paaF	0.75023	1.04404	0.892838	predicted 2,3-dehydroadipyl-CoA hydratase	Phenylacetic acid degradation	enoyl-CoA hydratase-isomerase	Non-Essential	Non-essential
b1394	PaaG	paaG	1.23439	0.94584	0.55631	predicted ring 1,2-epoxyphenylacetyl-CoA isomerase (oxepin-CoA forming)	Phenylacetic acid degradation	predicted enoyl-CoA hydratase	Non-Essential	Non-essential
b1395	PaaH	paaH	1.52385	1.30612	0.876229	3-hydroxyadipyl-CoA dehydrogenase (NAD+)	Phenylacetic acid degradation	3-hydroxybutyryl-CoA dehydrogenase	Non-Essential	Non-essential
b1396	PaaI	paaI	1.71431	1.0809	0.774313	hydroxyphenylacetyl-CoA thioesterase	Phenylacetic acid degradation	predicted thioesterase	Non-Essential	Non-essential
b1397	PaaJ	paaJ	2.21807	1.17812	0.194679	beta-ketoadipyl-CoA thiolase	Phenylacetic acid degradation	beta-ketoadipyl CoA thiolase	Non-Essential	Non-essential
b1398	PaaK	paaK	0.633087	1.10985	0.287218	phenylacetate-CoA ligase	Phenylacetic acid degradation	phenylacetyl-CoA ligase	Non-Essential	Non-essential
b1399	PaaX	paaX	0.756091	1.15585	0.429032	PaaX	Phenylacetic acid degradation	DNA-binding transcriptional repressor of phenylacetic acid degradation paa operon, aryl-CoA responsive	Essential	Non-essential
b1400	PaaY	paaY	0.83504	1.05065	0.429295	predicted hexapeptide repeat acetyltransferase	Phenylacetic acid degradation	predicted hexapeptide repeat acetyltransferase	Essential	Non-essential
b1387	PaaZ	maoC	1.61724	0.552638	1.21889	oxepin-CoA hydrolase/3-oxo-5,6-dehydrosuberyl-CoA semialdehyde dehydrogenase	Putative dehydrogenase adjacent to tynA/maoA gene	fused aldehyde dehydrogenase/enoyl-CoA hydratase	Non-Essential	Non-essential
b3360	PabA	pabA	0.793763	1.53743	1.03331	PabA	Sulfonamide resistance; p-aminobenzoate biosynthesis	aminodeoxychorismate synthase, subunit II	Non-Essential	Non-essential
b1812	PabB	pabB	0.913004	1.04626	1.22316	PabB	Sulfonamide resistance; p-aminobenzoate biosynthesis	aminodeoxychorismate synthase, subunit I	Non-Essential	Non-essential
b1096	PabC	pabC	1.15325	1.22784	1.34931	pabC	Sulfonamide resistance; aminodeoxychorismate lyase	4-amino-4-deoxychorismate lyase component of para-aminobenzoate synthase multienzyme complex	Non-Essential	Non-essential
b4023	pagB	pagB	0.934933	0.991572	1.27336		Function unknown	conserved protein	Non-Essential	Non-essential
b0622	PagP	pagP	1.94225	1.43805	0.990136	PagP monomer	High-copy crc-csp restores normal chromosome condensation in presence of camphor or mukB mutations	phospholipid:lipid A palmitoyltransferase	Non-Essential	Unknown
b0741	Pal	pal	0.925976	0.531148	1.04188	Pal	Essential lipoprotein associated with peptidoglycan lipoprotein	peptidoglycan-associated outer membrane lipoprotein	Non-Essential	Non-essential
b0134	PanB	panB	0.626274	0.889708	1.55958	3-methyl-2-oxobutanoate hydroxymethyltransferase monomer	Ketopantoate hydroxymethyltransferase	3-methyl-2-oxobutanoate hydroxymethyltransferase	Non-Essential	Non-essential
b0133	PanC	panC	0.762318	0.900919	1.49987	pantothenate synthetase monomer	Pantothenate synthetase	pantothenate synthetase	Non-Essential	Non-essential
b0131	PanD	panD	0.416323	0.892452	1.19054	PanD proenzyme, pi protein	Aspartate 1-decarboxylase	aspartate 1-decarboxylase	Non-Essential	Non-essential
b0425	PanE	panE	0.842872	1.06148	1.19418	2-dehydropantoate 2-reductase	Involved in thiamin biosynthesis	2-dehydropantoate reductase, NADPH-specific	Non-Essential	Unknown
b3258	PanF	panF	1.28135	0.619246	1.05735	PanF sodium/pantothenate SSS transporter	Pantothenate permease (symporter)	pantothenate:sodium symporter	Non-Essential	Non-essential
b3019	ParC	parC	1.14438	1.01269	1.15705	topoisomerase IV subunit A	Cell partitioning; topoisomerase IV subunit A	DNA topoisomerase IV, subunit A	Essential	Essential
b3030	ParE	parE	0.995514	0.938746	1.97955	topoisomerase IV subunit B	Topoisomerase IV subunit B	DNA topoisomerase IV, subunit B	Essential	Essential
b2854	Pbl	pbl	3.21917	0.888234	0.887743	predicted peptidoglycan-binding enzyme	Unknown	pseudo	Essential	Non-essential
b2519	PbpC	pbpC	0.751092	1.1986	1.26881	peptidoglycan glycosyltransferase	Penicillin-binding protein 1C	penicillin-binding protein PBP1C murein transglycosylase	Non-Essential	Non-essential
b2134	PbpG	pbpG	1.37872	1.01744	1.1344	penicillin-binding protein 7	Penicillin-binding protein 7 (PBP7)	D-alanyl-D-alanine endopeptidase	Non-Essential	Non-essential
b3403	Pck	pck	0.625027	0.46164	1.0012	phosphoenolpyruvate carboxykinase (ATP)	Phosphoenolpyruvate carboxykinase (ATP)	phosphoenolpyruvate carboxykinase	Non-Essential	Non-essential
b2743	Pcm	pcm	1.2779	1.16313	1.22262	L-isoaspartate protein carboxylmethyltransferase type II	L-Isoaspartyl protein carboxyl methyltransferase; repair of isoaspartyl residues	L-isoaspartate protein carboxylmethyltransferase type II	Non-Essential	Non-essential
b0143	PcnB	pcnB	0.599668	0.685159	1.49367	poly(A) polymerase I	Replication and cell division; poly(A) polymerase I; controls plasmid copy number	poly(A) polymerase I	Non-Essential	Non-essential
b0113	PdhR	pdhR	0.637512	0.491091	1.0002	PdhR DNA-binding transcriptional dual regulator	Pyruvate-dehydrogenase repressor	DNA-binding transcriptional dual regulator	Non-Essential	Non-essential
b0052	PdxA	pdxA	0.993456	0.903629	1.29144	PdxA	Isoniazid resistance; pyridoxine biosynthesis	4-hydroxy-L-threonine phosphate dehydrogenase, NAD-dependent	Non-Essential	Non-essential
b2320	PdxB	pdxB	1.17161	0.813732	1.23016	erythronate-4-phosphate dehydrogenase	Isoniazid resistance; erythronate-4-phosphate dehydrogenase? pyridoxine biosynthesis	erythronate-4-phosphate dehydrogenase	Non-Essential	Non-essential
b1638	PdxH	pdxH	0.882184	0.840687	1.39727	PdxH	Isoniazid resistance; pyridoxine-phosphate oxidase	pyridoxine 5'-phosphate oxidase	Non-Essential	Non-essential
b2564	PdxJ	pdxJ	0.770635	0.772363	1.40785	PdxJ	Codon overlap with recO; complex operon	pyridoxine 5'-phosphate synthase	Essential	Non-essential
b2418	PdxK	pdxK	0.72891	0.429595	1.11906	PdxK	Vitamin B6 kinase	pyridoxal-pyridoxamine kinase/hydroxymethylpyrimidine kinase	Non-Essential	Non-essential
b1636	PdxY	pdxY	0.859282	0.817119	1.56398	pyridoxal kinase 2	Pyridoxal kinase	pyridoxamine kinase	Non-Essential	Non-essential
b4260	PepA	pepA	0.792749	0.771308	1.0353	aminopeptidase A/I	Amino-exopeptidase A	multifunctional aminopeptidase A: a cyteinylglycinase, transcription regulator and site-specific recombination factor	Non-Essential	Non-essential
b2523	PepB	pepB	0.259244	0.95726	0.834315	aminopeptidase B	Peptidase B; aminopeptidase	aminopeptidase B	Non-Essential	Non-essential
b0237	PepD	pepD	0.675061	0.616815	1.40655	PepD	Peptidase D, a dipeptidase	aminoacyl-histidine dipeptidase (peptidase D)	Non-Essential	Non-essential
b4021	PepE	pepE	0.269996	1.28589	1.9864	peptidase E, a dipeptidase where amino-terminal residue is aspartate	alpha-Aspartyl dipeptidase	(alpha)-aspartyl dipeptidase	Non-Essential	Non-essential
b0932	PepN	pepN	0.630234	0.660866	0.754229	aminopeptidase N	Aminopeptidase N	aminopeptidase N	Non-Essential	Non-essential
b2908	PepP	pepP	0.909599	0.925057	1.27543	PepP	Proline aminopeptidase II	proline aminopeptidase P II	Non-Essential	Non-essential
b3847	PepQ	pepQ	0.856916	0.718914	1.31167	proline dipeptidase	Proline dipeptidase	proline dipeptidase	Non-Essential	Non-essential
b1127	PepT	pepT	0.870469	0.92279	0.990264	PepT	Putative peptidase T	peptidase T	Non-Essential	Non-essential
b0254	PerR	perR	2.23269	1.18594	1.08802	PerR transcriptional regulator	Regulatory gene involved in peroxide resistance in stationary phase	CP4-6 prophage	Non-Essential	Non-essential
b3916	PfkA	pfkA	1.09071	1.05459	1.18489	6-phosphofructokinase-1 monomer	6-Phosphofructokinase I	6-phosphofructokinase I	Undetermined	Non-essential
b1723	PfkB	pfkB	1.17603	0.876525	0.882109	6-phosphofructokinase-2 monomer	Suppresses pfkA mutations; phosphofructokinase, Pfk-2	6-phosphofructokinase II	Non-Essential	Non-essential
b0902	PflA	pflA	0.7697	1.16896	1.88009	pyruvate formate-lyase activating enzyme	Pyruvate formate lyase I activase	pyruvate formate lyase activating enzyme 1	Non-Essential	Non-essential
b0903	PflB	pflB	0.556724	1.24789	1.4823	PflB	Pyruvate formate lyase I; induced anaerobically	pyruvate formate lyase I	Non-Essential	Non-essential
b3952	PflC	pflC	0.600409	1.30667	1.3054	probable pyruvate formate lyase 2 activating enzyme	Putative pyruvate formate lyase II activase	pyruvate formate lyase II activase	Non-Essential	Non-essential
b3951	PflD	pflD	0.325047	1.39552	1.65465	formate acetyltransferase 2	Putative pyruvate formate lyase II	predicted formate acetyltransferase 2 (pyruvate formate lyase II)	Non-Essential	Non-essential
b1024	PgaA	pgaA	3.38099	1.37303	1.43786	partially N-deacetylated poly-beta-1,6-N-acetyl-D-glucosamine outer membrane porin	Function unknown	biofilm adhesin polysaccharide PGA export, predicted OM protein	Non-Essential	Non-essential
b1023	PgaB	pgaB	2.47703	1.18225	1.0983	poly-beta-1,6-N-acetyl-D-glucosamine N-deacetylase	Function unknown	biofilm adhesin polysaccharide PGA export lipoprotein with a polysaccharide deacetylase activity needed for export	Non-Essential	Non-essential
b1022	PgaC	pgaC	2.88677	0.936536	0.954235	UDP-N-acetyl-D-glucosamine beta-1,6-N-acetyl-D-glucosaminyl transferase	Function unknown	predicted glycosyl transferase	Non-Essential	Non-essential
b1021	PgaD	pgaD	1.52441	1.0889	1.1726	inner membrane protein involved in biofilm formation	Function unknown	required for biofilm adhesin polysaccharide PGA synthesis	Non-Essential	Non-essential
b4025	Pgi	pgi	0.493463	1.07372	1.02625	Pgi	Glucosephosphate isomerase	glucosephosphate isomerase	Non-Essential	Non-essential
b2926	Pgk	pgk	0.583061	1.18046	1.48393	phosphoglycerate kinase	Phosphoglycerate kinase	phosphoglycerate kinase	Essential	Non-essential
b0767	Pgl	pgl	0.778603	1.05264	0.662685	6-phosphogluconolactonase	Function unknown	6-phosphogluconolactonase	Non-Essential	Non-essential
b0688	Pgm	pgm	0.777101	0.795124	1.19326	phosphoglucomutase	Phosphoglucomutase	phosphoglucomutase	Non-Essential	Non-essential
b0418	PgpA	pgpA	1.05998	1.02702	1.24568	phosphatidylglycerophosphatase A	Phosphatidylglycerophosphate phosphatase, membrane bound, nonessential	phosphatidylglycerophosphatase A	Essential	Non-essential
b1278	PgpB	pgpB	1.01945	0.920431	1.34294	undecaprenyl pyrophosphate phosphatase [multifunctional]	Phosphatidylglycerophosphate phosphatase, membrane bound, nonessential	phosphatidylglycerophosphatase B	Non-Essential	Non-essential
b2560	PgpC	yfhB	0.546228	1.45222	0.862487	phosphatidylglycerophosphatase C	Function unknown	conserved protein	Non-Essential	Unknown
b1912	PgsA	pgsA	0.584727	0.755174	1.04926	phosphatidylglycerophosphate synthase	Phosphatidylglycerophosphate synthetase	phosphatidylglycerophosphate synthetase	Essential	Essential
b2599	PheA	pheA	7.20769	0.322388	0.646941	PheA	Chorismate mutase-P-prephenate dehydratase; FPA resistance	fused chorismate mutase P/prephenate dehydratase	Non-Essential	Non-essential
b0576	PheP	pheP	0.621694	1.04054	3.87225	PheP phenylalanine APC transporter	Phenylalanine-specific permease	phenylalanine transporter	Non-Essential	Non-essential
b1714	PheS	pheS	1.39446	0.450331	0.939995	phenylalanyl-tRNA synthetase alpha-chain	Phenylalanyl-tRNA synthetase alpha-subunit	phenylalanine tRNA synthetase, alpha subunit	?	Essential
b1713	PheT	pheT	2.5084	0.999923	0.787656	phenylalanyl-tRNA synthetase beta-chain	Phenylalanyl-tRNA synthetase beta-subunit	phenylalanine tRNA synthetase, beta subunit	?	Essential
b4106	PhnC	phnC	2.38931	1.46485	0.909474	PhnC	Phosphonate transporter subunit I (cryptic in K-12); member Pho regulon	phosphonate/organophosphate ester transporter subunit	Non-Essential	Non-essential
b4105	PhnD	phnD	1.24811	1.72929	1.05199	PhnD	Phosphonate transporter subunit, periplasmic (cryptic in K-12)	phosphonate/organophosphate ester transporter subunit	Non-Essential	Non-essential
b4104	PhnE	phnE	1.41475	1.21135	0.619486	PhnE		pseudo	-	Non-essential
b4103	PhnE	b4103		1.34309	1.1014	phosphonate/organophosphate ester transporter (pseudogene)	Phosphonate transporter subunit, integral membrane component (cryptic in K-12)		Undetermined	Non-essential
b4102	PhnF	phnF	1.47205	2.28688	1.32675	PhnF transcriptional regulator	Phosphonate utilization (cryptic in K-12); putative regulatory gene, member of pho regulon	predicted DNA-binding transcriptional regulator of phosphonate uptake and biodegradation	Undetermined	Non-essential
b4101	PhnG	phnG	1.02786	2.04323	1.51792	carbon-phosphorous lyase complex subunit	Carbon-phosphorus lyase complex subunit (phosphonate utilization cryptic in K-12)	carbon-phosphorus lyase complex subunit	Non-Essential	Non-essential
b4100	PhnH	phnH	1.11472	1.40194	0.948526	carbon-phosphorous lyase complex subunit	Carbon-phosphorus lyase complex subunit (phosphonate utilization cryptic in K-12)	carbon-phosphorus lyase complex subunit	Non-Essential	Non-essential
b4099	PhnI	phnI	1.53956	1.97216	1.13605	carbon-phosphorus lyase complex subunit	Carbon-phosphorus lyase complex subunit (phosphonate utilization cryptic in K-12)	carbon-phosphorus lyase complex subunit	Non-Essential	Non-essential
b4098	PhnJ	phnJ	1.78041	1.47132	1.00471	carbon-phosphorous lyase complex subunit	Carbon-phosphorus lyase complex subunit (phosphonate utilization cryptic in K-12)	carbon-phosphorus lyase complex subunit	Undetermined	Non-essential
b4097	PhnK	phnK	1.47983	1.61478	1.14297	PhnK	Carbon-phosphorus lyase complex subunit (phosphonate utilization cryptic in K-12)	carbon-phosphorus lyase complex subunit	Undetermined	Non-essential
b4096	PhnL	phnL	0.921974	1.61505	0.914765	PhnL	Carbon-phosphorus lyase complex subunit (phosphonate utilization cryptic in K-12)	carbon-phosphorus lyase complex subunit	Non-Essential	Non-essential
b4095	PhnM	phnM	1.63966	1.57739	0.852167	ATP-binding component of phosphonate transport	Carbon-phosphorus lyase complex subunit (phosphonate utilization cryptic in K-12)	carbon-phosphorus lyase complex subunit	Non-Essential	Non-essential
b4094	PhnN	phnN	1.06664	1.79008	0.83577	ribose 1,5-bisphosphokinase	Carbon-phosphorus lyase complex subunit (phosphonate utilization cryptic in K-12)	ribose 1,5-bisphosphokinase	Undetermined	Non-essential
b4093	PhnO	phnO	1.08935	1.96046	0.573476	predicted acyltransferase with acyl-CoA N-acyltransferase domain	Probably regulatory for C-P lyase complex (phosphonate utilization cryptic in K-12)	predicted acyltransferase with acyl-CoA N-acyltransferase domain	Undetermined	Non-essential
b4092	PhnP	phnP	1.18662	2.11156	0.631425	carbon-phosphorus lyase complex accessory protein	Carbon-phosphorus lyase complex membrane-bound subunit (utilization cryptic in K-12)	carbon-phosphorus lyase complex accessory protein, phosphodiesterase	Non-Essential	Non-essential
b0383	PhoA	phoA	2.13533	0.770286	1.60066	PhoA	Alkaline phosphatase	bacterial alkaline phosphatase	Non-Essential	Non-essential
b0399	PhoB	phoB	0.743057	1.60077	0.859009	PhoB transcriptional dual regulator	Positive response regulator for pho regulon, two-component system	DNA-binding response regulator in two-component regulatory system with PhoR (or CreC)	Non-Essential	Non-essential
b0241	PhoE	phoE	2.49029	0.704967	0.857496	PhoE	Outer membrane porin protein E	outer membrane phosphoporin protein E	Non-Essential	Non-essential
b1020	PhoH	phoH	1.35964	1.74592	0.25292	ATP-binding protein	Member of pho regulon, P starvation induced	conserved protein with nucleoside triphosphate hydrolase domain	Non-Essential	Non-essential
b1130	PhoP	phoP	0.497107	0.963951	0.907359	PhoP	In Salmonella, a sensor in the two-component regulatory system, with phoQ	DNA-binding response regulator in two-component regulatory system with PhoQ	Non-Essential	Non-essential
b1129	PhoQ	phoQ	0.824581	0.941399	0.913373	PhoQ sensory histidine kinase	In Salmonella two-component regulatory system with phoP	sensory histidine kinase in two-component regulatory system with PhoP	Non-Essential	Non-essential
b0400	PhoR	phoR	0.945549	1.5863	0.723495	PhoR	Positive and negative regulatory gene for pho regulon; sensor of two-component system for pho regulon	sensory histidine kinase in two-component regulatory system with PhoB	Non-Essential	Non-essential
b3724	PhoU	phoU	0.73978	0.864326	0.842829	PhoU phosphate transport system protein	P uptake, high-affinity P-specific transport system, regulatory gene	negative regulator of PhoR/PhoB two-component regulator	?	Non-essential
b3379	Php	php	1.93475	0.781924	0.896841	predicted hydrolase	Putative phosphotriesterase; substrate unknown	predicted hydrolase	Non-Essential	Non-essential
b0708	Phr	phr	1.99799	1.03972	0.655862	deoxyribodipyrimidine photolyase (photoreactivation)	Deoxyribodipyrimidine photolyase	deoxyribodipyrimidine photolyase, FAD-binding	Essential	Non-essential
b2553	PII	glnB	0.816275	0.957918	1.30217	PII	PII regulatory protein for glutamine synthetase	regulatory protein P-II for glutamine synthetase	Non-Essential	Non-essential
b1158	PinE	pinE	2.52984	1.46349	0.967406	e14 prophage; site-specific DNA recombinase	DNA invertase; site-specific recombination; locus in defective prophage e14	e14 prophage	Non-Essential	Non-essential
b1374	PinR	pinR	3.30279	0.896942	1.07618	Rac prophage; predicted site-specific recombinase	DNA invertase; site-specific recombination; locus in defective prophage Rac	Rac prophage	Non-Essential	Non-essential
b3493	PitA	pitA	0.73208	1.08507	1.18523	PitA	Low-affinity Pi transport	phosphate transporter, low-affinity	Non-Essential	Non-essential
b2987	PitB	pitB	1.67272	0.595585	0.910069	phosphate transporter	Putative Low-affinity Pi transport protein	phosphate transporter	Non-Essential	Non-essential
b3821	PldA	pldA	0.863302	0.709343	1.73527	phospholipase A1	Detergent-resistant phospholipase A activity	outer membrane phospholipase A	Non-Essential	Non-essential
b3825	PldB	pldB	1.37146	0.802114	1.30089	lysophospholipase L(2)	Lysophospholipase L2	lysophospholipase L2	Non-Essential	Non-essential
b1178	PliG	ycgK	0.511202	0.821056	0.815307	inhibitor of g-type lysozyme	Function unknown	predicted protein	Non-Essential	Non-essential
b4041	PlsB	plsB	0.654388	1.03265	1.06826	glycerol-3-phosphate acyltransferase	Glycerolphosphate acyltransferase activity	glycerol-3-phosphate O-acyltransferase	Undetermined	Essential
b3018	PlsC	plsC	0.888588	0.758451	1.18583	1-acylglycerol-3-phosphate O-acyltransferase	1-Acyl-sn-glycerol-3-phosphate acyltransferase; affects partitioning	1-acyl-sn-glycerol-3-phosphate acyltransferase	Essential	Essential
b1090	PlsX	plsX	0.765779	0.75103	1.02369	fatty acid/phospholipid synthesis protein	Glycerol P auxotrophy in plsB background	probable phosphate acyltransferase	Non-Essential	Unknown
b4235	PmbA	pmbA	1.83112	1.04819	1.13578	protease involved in Microcin B17 maturation and in sensitivity to the DNA gyrase inhibitor LetD	Antibiotic peptide MccB17	predicted peptidase required for the maturation and secretion of the antibiotic peptide MccB17	Non-Essential	Non-essential
b2259	PmrD	pmrD	0.820845	0.777781	0.948819	polymyxin B resistance protein	Confers polymyxin B resistance	inactive two-component system connector protein	Non-Essential	Non-essential
b1768	PncA	pncA	0.824968	0.815936	0.972534	pyrazinamidase / nicotinamidase	Nicotinamide deamidase	nicotinamidase/pyrazinamidase	Non-Essential	Non-essential
b0931	PncB	pncB	0.907719	1.20966	1.0351	nicotinate phosphoribosyltransferase	Nicotinate phosphoribosyltransferase	nicotinate phosphoribosyltransferase	Non-Essential	Non-essential
b3164	Pnp	pnp	0.91614	0.496809	1.21371	polynucleotide phosphorylase monomer	Polynucleotide phosphorylase	polynucleotide phosphorylase/polyadenylase	Essential	Non-essential
b1603	PntA	pntA	0.298079	0.403856	1.2127	pyridine nucleotide transhydrogenase, alpha subunit	Pyridine nucleotide transhydrogenase alpha-subunit	pyridine nucleotide transhydrogenase, alpha subunit	Non-Essential	Non-essential
b1602	PntB	pntB	0.326205	0.49421	1.16806	pyridine nucleotide transhydrogenase, beta subunit	Pyridine nucleotide transhydrogenase beta-subunit	pyridine nucleotide transhydrogenase, beta subunit	Non-Essential	Non-essential
b0751	PnuC	pnuC	0.78164	1.34572	0.595509	PnuC NMN transporter	Nicotinamide mononucleotide transporter, putative, by homology with Salmonella	nicotinamide mononucleotide transporter	Non-Essential	Non-essential
b3863	PolA	polA	1.33578	0.603496	1.5456	DNA polymerase I, 5' --> 3' polymerase, 5' --> 3' and 3' --> 5' exonuclease	DNA polymerase I	fused DNA polymerase I 5'->3' polymerase/3'->5' exonuclease/5'->3' exonuclease	Non-Essential	Essential
b0060	PolB	polB	0.841762	1.91019	1.51776	DNA polymerase II	DNA polymerase II	DNA polymerase II	Non-Essential	Non-essential
b1126	PotA	potA	0.4564	0.836924	1.09184	PotA	ATP-binding membrane protein; putrescine/spermidine-ornithine transporter	polyamine transporter subunit	Non-Essential	Non-essential
b1125	PotB	potB	0.813925	0.779338	1.20932	PotB	Membrane protein, channel-forming, for spermidine uptake	polyamine transporter subunit	Non-Essential	Non-essential
b1124	PotC	potC	0.713086	1.29481	0.913471	PotC	Membrane protein, channel-forming, for spermidine uptake	polyamine transporter subunit	Essential	Non-essential
b1123	PotD	potD	0.412101	0.837192	1.01854	PotD	Spermidine-binding membrane protein	polyamine transporter subunit	Essential	Non-essential
b0692	PotE	potE	0.31539	1.51091	0.948437	putrescine/proton symporter: putrescine/ornithine antiporter	Putrescine-lyase antiporter	putrescine/proton symporter: putrescine/ornithine antiporter	Non-Essential	Non-essential
b0854	PotF	potF	1.24812	1.03841	0.314915	PotF	Apparent periplasmic putrescine-specific binding protein	putrescine transporter subunit: periplasmic-binding component of ABC superfamily	Non-Essential	Non-essential
b0855	PotG	potG	1.58096	0.93108	0.314091	PotG	Apparent nucleotide-binding subunit of putrescine-ornithine transporter	putrescine transporter subunit: ATP-binding component of ABC superfamily	Non-Essential	Non-essential
b0856	PotH	potH	1.42215	1.09637	0.397967	PotH	Transmembrane-spanning subunit	putrescine transporter subunit: membrane component of ABC superfamily	Non-Essential	Non-essential
b0857	PotI	potI	1.44844	1.15476	0.450702	PotI	Apparent transmembrane-spanning subunit	putrescine transporter subunit: membrane component of ABC superfamily	Non-Essential	Non-essential
b0871	PoxB	poxB	0.831648	2.10636	0.216287	pyruvate oxidase monomer	Pyruvate oxidase	pyruvate dehydrogenase (pyruvate oxidase), thiamin-dependent, FAD-binding	Non-Essential	Non-essential
b4226	Ppa	ppa	0.797398	0.811427	1.13439	Ppa	Inorganic pyrophosphatase	inorganic pyrophosphatase	Essential	Essential
b3956	Ppc	ppc	1.34612	0.47335	1.47776	Ppc	Phosphoenolpyruvate carboxylase	phosphoenolpyruvate carboxylase	Non-Essential	Non-essential
b2826	ppdA	ppdA	0.813361	1.03406	0.923985		Function unknown	conserved protein	Non-Essential	Non-essential
b2825	ppdB	ppdB	0.712889	1.48819	1.14158		Function unknown	conserved protein	Non-Essential	Non-essential
b2823	ppdC	ppdC	0.798075	1.40421	1.2596		Function unknown	predicted protein	?	Non-essential
b0108	PpdD	ppdD	1.61933	0.575634	0.977543	prepilin peptidase dependent protein	Function unknown	predicted major pilin subunit	Non-Essential	Non-essential
b1838	PphA	pphA	1.19097	1.75633	0.768894	protein phosphatase 1 modulates phosphoproteins, signals protein misfolding	Phosphoprotein phosphatase involved in signalling protein misfolding; heat shock regulon	serine/threonine-specific protein phosphatase 1	Non-Essential	Non-essential
b2734	PphB	pphB	1.95743	1.27469	1.24119	protein-tyrosine-phosphatase / phosphoprotein phosphatase	Phosphoprotein phosphatase involved in signalling protein misfolding; heat shock regulon	serine/threonine-specific protein phosphatase 2	Non-Essential	Non-essential
b3363	PpiA	ppiA	0.630338	1.01124	1.86861	peptidyl-prolyl cis-trans isomerase A (rotamase A)	Rotamase; peptidylprolyl-cis-trans-isomerase A	peptidyl-prolyl cis-trans isomerase A (rotamase A)	Non-Essential	Non-essential
b0525	PpiB	ppiB	0.670416	0.805784	1.34635	peptidyl-prolyl cis-trans isomerase B (rotamase B)	Rotamase; peptidylprolyl-cis-trans-isomerase B	peptidyl-prolyl cis-trans isomerase B (rotamase B)	Essential	Non-essential
b3775	PpiC	ppiC	2.09785	0.899974	1.1812	peptidyl-prolyl cis-trans isomerase C (rotamase C)	Peptidylprolyl-cis-trans isomerase C	peptidyl-prolyl cis-trans isomerase C (rotamase C)	Non-Essential	Non-essential
b0441	PpiD	ppiD	1.04379	0.45483	1.18179	periplasmic folding helper protein	Peptidylprolyl-cis-trans-isomerase D	periplasmic folding chaperone, has an inactive PPIase domain	Non-Essential	Unknown
b2501	Ppk	ppk	1.23418	0.857718	1.20299	Ppk	Polyphosphate (linear Pi linked by high-energy bonds) kinase	polyphosphate kinase, component of RNA degradosome	Non-Essential	Non-essential
b2972	PppA	pppA	1.43292	0.701206	1.01367	prepilin peptidase	Putative prepilin protein peptidase	bifunctional prepilin leader peptidase/ methylase	?	Non-essential
b1702	PpsA	pps	1.02844	0.626382	0.570037	phosphoenolpyruvate synthetase	Phosphoenolpyruvate synthase	phosphoenolpyruvate synthase	?	Non-essential
b1703	PpsR	ydiA	0.923608	0.704097	0.76837	PEP synthetase regulatory protein	Function unknown	bifunctional regulatory protein: PEP synthase kinase and PEP synthase pyrophosphorylase	Non-Essential	Non-essential
b1461	PptA	pptA	0.805313	0.95949	0.998115	probable 4-oxalocrotonate tautomerase (4-OT) monomer	Function unknown	4-oxalocrotonate tautomerase	Non-Essential	Non-essential
b2502	Ppx	ppx	1.57697	0.768956	1.17009	exopolyphosphatase monomer	Exopolyphosphatase	exopolyphosphatase	Non-Essential	Non-essential
b0950	PqiA	pqiA	1.67843	1.28486	0.868433	paraquat-inducible protein A	Induced by paraquat, regulated by SoxRS	paraquat-inducible membrane protein A	Non-Essential	Non-essential
b0951	PqiB	pqiB	1.34622	1.193	0.794415	paraquat-inducible protein B	Induced by paraquat, regulated by SoxRS	paraquat-inducible protein B	Non-Essential	Non-essential
b1494	PqqL	pqqL	0.390783	0.511663	0.530839	putative zinc peptidase	Redox cofactor for pyrroloquinoline quinone synthesis (cryptic in K-12)	predicted peptidase	Non-Essential	Non-essential
b1830	Prc	prc	1.13113	0.737058	1.27972	tail-specific protease	Carboxy-terminal protease for penicillin-binding protein, PBP 3	carboxy-terminal protease for penicillin-binding protein 3	Non-Essential	Non-essential
b2147	PreA	yeiA	0.409477	1.42044	2.70679	NADH-dependent dihydropyrimidine dehydrogenase subunit	Function unknown	Dihydropyrimidine dehydrogenase, NADH-dependent, subunit B	Non-Essential	Non-essential
b2146	PreT	yeiT	0.287699	1.23443	4.45487	NADH-dependent dihydropyrimidine dehydrogenase subunit	Function unknown	Dihydropyrimidine dehydrogenase, NADH-dependent, subunit A	Non-Essential	Non-essential
b1211	PrfA	prfA	0.706354	0.709669	2.12708	peptide chain release factor RF1	Peptide chain release factor 1	peptide chain release factor RF-1	Undetermined	Essential
b2891	PrfB	prfB	1.02229	0.83872	1.13993	peptide chain release factor RF2	Peptide chain release factor 2	peptide chain release factor RF-2	?	Essential
b4375	PrfC	prfC	0.772549	0.7603	1.25066	peptide chain release factor RF3	Release factor 3	peptide chain release factor RF-3	Non-Essential	Non-essential
b0236	PrfH	prfH	1.95284	0.761184	1.0214	predicted peptide chain release factor	Protein release factor defective homolog	pseudo	Non-Essential	Non-essential
b3935	PriA	priA	0.898284	0.883649	1.18782	primosome factor N'	Primosome factor Y, also called protein n'	Primosome factor n' (replication factor Y)	Essential	Non-essential
b4201	PriB	priB	0.743898	0.928632	1.43132	PriB	Primosomal protein n	primosomal protein N	Essential	Non-essential
b0467	PriC	priC	1.04076	1.50306	1.0319	primosomal replication protein N''	Primosomal protein n""""""""""""""""""""""""""""""""	primosomal replication protein N''	Essential	Non-essential
b3355	PrkB	prkB	0.993298	0.572507	0.855348	predicted phosphoribulokinase	Putative phosphoribulokinase	predicted phosphoribulokinase	Non-Essential	Non-essential
b3498	PrlC	prlC	0.959677	1.11641	0.702516	oligopeptidase A	Oligopeptidase A; opdA in Salmonella	oligopeptidase A	Non-Essential	Non-essential
b3129	PrlF	sohA	1.5029	1.25073	2.35629	PrlF antitoxin	Suppressor of htrA; putative protease	antitoxin of the SohA(PrlF)-YhaV toxin-antitoxin system	Non-Essential	Non-essential
b3259	PrmA	prmA	1.29545	1.101	1.06576	methyltransferase for 50S ribosomal subunit protein L11	Methyltransferase for 50s subunit L11 protein modification	methylase for 50S ribosomal subunit protein L11	Non-Essential	Non-essential
b2330	PrmB	prmB	0.712738	0.65055	1.11843	N5-glutamine methyltransferase	Function unknown	N5-glutamine methyltransferase	Non-Essential	Unknown
b1212	PrmC	prmC	1.00133	0.732528	2.12945	protein-(glutamine-N5) methyltransferase	Heme biosynthesis	N5-glutamine methyltransferase, modifies release factors RF-1 and RF-2	Essential	Non-essential
b0243	ProA	proA	1.11208	0.766098	1.0417	ProA	Gamma-glutamyl phosphate reductase	gamma-glutamylphosphate reductase	Non-Essential	Non-essential
b0242	ProB	proB	1.11989	0.927937	1.29809	ProB	Gamma-glutamyl kinase	gamma-glutamate kinase	Non-Essential	Non-essential
b0386	ProC	proC	0.854033	0.972504	0.832224	pyrroline-5-carboxylate reductase monomer	Pyrroline-5-carboxylate reductase	pyrroline-5-carboxylate reductase, NAD(P)-binding	Essential	Non-essential
b4111	ProP	proP	1.03147	0.702247	1.15511	ProP	Low-affinity transport; proline permease, minor	proline/glycine betaine transporter	Non-Essential	Non-essential
b0194	ProS	proS	0.921838	0.763898	1.07654	prolyl-tRNA synthetase	Prolyl-tRNA synthetase	prolyl-tRNA synthetase	Essential	Essential
b2677	ProV	proV	1.20824	0.764753	1.14043	ProV	High-affinity transport for glycine; glycine betaine-binding protein	glycine betaine transporter subunit	Non-Essential	Non-essential
b2678	ProW	proW	0.812393	0.862062	1.15902	ProW	High-affinity transport for glycine, betaine, and proline; see also proL	glycine betaine transporter subunit	Non-Essential	Non-essential
b2679	ProX	proX	0.74449	0.664802	0.894205	ProX	High-affinity transport for glycine, betaine, and proline	glycine betaine transporter subunit	Non-Essential	Non-essential
b0402	ProY	proY	1.05238	0.997397	1.31152	ProY cryptic proline APC transporter	Proline transportor	proline-specific permease	Non-Essential	Non-essential
b0331	PrpB	prpB	0.813658	0.47552	0.00617408	PrpB	Propionate catabolism operon, Salmonella homology and some expression information	2-methylisocitrate lyase	Non-Essential	Non-essential
b0333	PrpC	prpC	0.620051	0.504244	0.011321	PrpC	Propionate catabolism operon, Salmonella homology and some expression information	2-methylcitrate synthase	Non-Essential	Non-essential
b0334	PrpD	prpD	0.720732	0.419658	0.00939015	2-methylcitrate dehydratase	Propionate catabolism operon, Salmonella homology and some expression information	2-methylcitrate dehydratase	Non-Essential	Non-essential
b0335	PrpE	prpE	0.544263	0.630374	0.0293889	putative propionyl-CoA synthetase	Propionate catabolism operon, Salmonella homology and some expression information	propionate--CoA ligase	Non-Essential	Non-essential
[truncated: 2,214 more rows]
